# Supplementary material for: A de novo missense mutation of FGFR2 causes facial dysplasia syndrome in Holstein cattle
Source: BMC Genet. 2017 Aug 2;18:74. doi: 10.1186/s12863-017-0541-3 (PMC5541750; doi:10.1186/s12863-017-0541-3)
Supplement: Supplementary file 4 — Non-parametric multipoint linkage analysis output data. Z-mean values and LOD scores and their chromosome-wide error probabilities (P) along a grid of equally spaced locations (2 Mb) of all 29 autosomes. The minimum and maximum achievable values in the present linkage analyses are given in the first two rows. Chromosome-wide significant Z-mean values and LOD scores and their P-values are highlighted in green. (XLSX 53 kb) [file 12863_2017_541_MOESM4_ESM.xlsx]

## Sheet: NPL_output
Chr	Pos (Mb)	Zmean	Delta	LOD	P-value
	min	-0.406	-0.145	-0.025	0.6326
	max	6874	2464	1254	0.008133
1	0.017	-0.065	-0.145	-0.004	0.5545
1	2017	-0.406	-0.145	-0.025	0.6326
1	4017	-0.406	-0.145	-0.025	0.6326
1	6017	-0.406	-0.145	-0.025	0.6326
1	8017	-0.406	-0.145	-0.025	0.6326
1	10017	-0.406	-0.145	-0.025	0.6326
1	12017	-0.406	-0.145	-0.025	0.6326
1	14017	-0.406	-0.145	-0.025	0.6326
1	16017	-0.406	-0.145	-0.025	0.6326
1	18017	-0.406	-0.145	-0.025	0.6326
1	20017	-0.406	-0.145	-0.025	0.6326
1	22017	-0.406	-0.145	-0.025	0.6326
1	24017	-0.406	-0.145	-0.025	0.6326
1	26017	-0.406	-0.145	-0.025	0.6326
1	28017	-0.406	-0.145	-0.025	0.6326
1	30017	-0.406	-0.145	-0.025	0.6326
1	32017	-0.406	-0.145	-0.025	0.6326
1	34017	-0.406	-0.145	-0.025	0.6326
1	36017	-0.406	-0.145	-0.025	0.6326
1	38017	-0.406	-0.145	-0.025	0.6326
1	40017	-0.406	-0.145	-0.025	0.6326
1	42017	-0.406	-0.145	-0.025	0.6326
1	44017	-0.406	-0.145	-0.025	0.6326
1	46017	-0.406	-0.145	-0.025	0.6326
1	48017	-0.406	-0.145	-0.025	0.6326
1	50017	-0.406	-0.145	-0.025	0.6326
1	52017	-0.406	-0.145	-0.025	0.6326
1	54017	-0.406	-0.145	-0.025	0.6326
1	56017	-0.406	-0.145	-0.025	0.6326
1	58017	-0.406	-0.145	-0.025	0.6326
1	60017	-0.406	-0.145	-0.025	0.6326
1	62017	-0.053	-0.145	-0.003	0.5495
1	64017	-0.013	-0.145	-0.001	0.525
1	66017	0.006	2464	0.007	0.4304
1	68017	0.008	2464	0.009	0.4203
1	70017	-0.005	-0.145	0	0.5155
1	72017	-0.032	-0.145	-0.002	0.5384
1	74017	-0.07	-0.145	-0.004	0.5566
1	76017	-0.117	-0.145	-0.007	0.5729
1	78017	-0.171	-0.145	-0.011	0.5877
1	80017	-0.23	-0.145	-0.014	0.6012
1	82017	-0.291	-0.145	-0.018	0.6134
1	84017	-0.353	-0.145	-0.022	0.6242
1	86017	-0.391	-0.145	-0.024	0.6303
1	88017	-0.323	-0.145	-0.02	0.6191
1	90017	-0.345	-0.145	-0.021	0.6228
1	92017	-0.406	-0.145	-0.025	0.6326
1	94017	-0.3	-0.145	-0.019	0.6149
1	96017	-0.067	-0.145	-0.004	0.5552
1	98017	-0.067	-0.145	-0.004	0.5552
1	100017	-0.067	-0.145	-0.004	0.5552
1	102017	-0.067	-0.145	-0.004	0.5552
1	104017	-0.067	-0.145	-0.004	0.5552
1	106017	-0.067	-0.145	-0.004	0.5552
1	108017	-0.067	-0.145	-0.004	0.5552
1	110017	-0.067	-0.145	-0.004	0.5552
1	112017	-0.067	-0.145	-0.004	0.5552
1	114017	-0.067	-0.145	-0.004	0.5552
1	116017	-0.406	-0.145	-0.025	0.6326
1	118017	-0.406	-0.145	-0.025	0.6326
1	120017	-0.406	-0.145	-0.025	0.6326
1	122017	-0.406	-0.145	-0.025	0.6326
1	124017	-0.406	-0.145	-0.025	0.6326
1	126017	-0.404	-0.145	-0.025	0.6322
1	128017	-0.331	-0.145	-0.02	0.6205
1	130017	-0.327	-0.145	-0.02	0.6198
1	132017	-0.121	-0.145	-0.008	0.5741
1	134017	-0.048	-0.145	-0.003	0.5472
1	136017	-0.049	-0.145	-0.003	0.5473
1	138017	-0.11	-0.145	-0.007	0.5707
1	140017	-0.211	-0.145	-0.013	0.597
1	142017	-0.33	-0.145	-0.02	0.6204
1	144017	-0.406	-0.145	-0.025	0.6326
1	146017	-0.406	-0.145	-0.025	0.6326
1	148017	-0.178	-0.145	-0.011	0.5895
1	150017	-0.188	-0.145	-0.012	0.5918
1	152017	-0.359	-0.145	-0.022	0.6251
1	154017	-0.406	-0.145	-0.025	0.6326
1	156017	-0.406	-0.145	-0.025	0.6326
1	158017	-0.386	-0.145	-0.024	0.6296
1	160017	-0.366	-0.145	-0.023	0.6263
2	0.055	-0.33	-0.145	-0.02	0.6202
2	2055	-0.349	-0.145	-0.022	0.6235
2	4055	-0.369	-0.145	-0.023	0.6268
2	6055	-0.389	-0.145	-0.024	0.63
2	8055	-0.406	-0.145	-0.025	0.6326
2	10055	-0.406	-0.145	-0.025	0.6326
2	12055	-0.067	-0.145	-0.004	0.5552
2	14055	-0.067	-0.145	-0.004	0.5552
2	16055	-0.067	-0.145	-0.004	0.5552
2	18055	-0.067	-0.145	-0.004	0.5552
2	20055	-0.067	-0.145	-0.004	0.5552
2	22055	-0.406	-0.145	-0.025	0.6326
2	24055	-0.406	-0.145	-0.025	0.6326
2	26055	-0.406	-0.145	-0.025	0.6326
2	28055	-0.406	-0.145	-0.025	0.6326
2	30055	-0.406	-0.145	-0.025	0.6326
2	32055	-0.406	-0.145	-0.025	0.6326
2	34055	-0.406	-0.145	-0.025	0.6326
2	36055	-0.405	-0.145	-0.025	0.6325
2	38055	-0.406	-0.145	-0.025	0.6326
2	40055	-0.406	-0.145	-0.025	0.6326
2	42055	-0.406	-0.145	-0.025	0.6326
2	44055	-0.406	-0.145	-0.025	0.6326
2	46055	-0.406	-0.145	-0.025	0.6326
2	48055	-0.406	-0.145	-0.025	0.6326
2	50055	-0.406	-0.145	-0.025	0.6326
2	52055	-0.406	-0.145	-0.025	0.6326
2	54055	-0.281	-0.145	-0.017	0.6114
2	56055	-0.067	-0.145	-0.004	0.5552
2	58055	-0.067	-0.145	-0.004	0.5552
2	60055	-0.067	-0.145	-0.004	0.5552
2	62055	-0.066	-0.145	-0.004	0.555
2	64055	-0.065	-0.145	-0.004	0.5547
2	66055	-0.065	-0.145	-0.004	0.5547
2	68055	-0.067	-0.145	-0.004	0.5552
2	70055	-0.067	-0.145	-0.004	0.5552
2	72055	-0.145	-0.145	-0.009	0.5811
2	74055	-0.067	-0.145	-0.004	0.5552
2	76055	-0.067	-0.145	-0.004	0.5552
2	78055	-0.067	-0.145	-0.004	0.5552
2	80055	-0.067	-0.145	-0.004	0.5552
2	82055	-0.067	-0.145	-0.004	0.5552
2	84055	-0.067	-0.145	-0.004	0.5552
2	86055	-0.067	-0.145	-0.004	0.5552
2	88055	-0.067	-0.145	-0.004	0.5552
2	90055	-0.066	-0.145	-0.004	0.5551
2	92055	-0.067	-0.145	-0.004	0.5552
2	94055	-0.067	-0.145	-0.004	0.5552
2	96055	-0.067	-0.145	-0.004	0.5552
2	98055	-0.067	-0.145	-0.004	0.5552
2	100055	-0.067	-0.145	-0.004	0.5552
2	102055	-0.406	-0.145	-0.025	0.6326
2	104055	0.938	2464	0.52	0.06088
2	106055	-0.406	-0.145	-0.025	0.6326
2	108055	-0.406	-0.145	-0.025	0.6326
2	110055	-0.406	-0.145	-0.025	0.6326
2	112055	-0.406	-0.145	-0.025	0.6326
2	114055	-0.406	-0.145	-0.025	0.6326
2	116055	-0.406	-0.145	-0.025	0.6326
2	118055	-0.406	-0.145	-0.025	0.6326
2	120055	-0.406	-0.145	-0.025	0.6326
2	122055	-0.406	-0.145	-0.025	0.6326
2	124055	-0.406	-0.145	-0.025	0.6326
2	126055	-0.406	-0.145	-0.025	0.6326
2	128055	-0.406	-0.145	-0.025	0.6326
2	130055	-0.406	-0.145	-0.025	0.6326
2	132055	-0.406	-0.145	-0.025	0.6326
2	134055	-0.406	-0.145	-0.025	0.6326
2	136055	-0.406	-0.145	-0.025	0.6326
2	138055	-0.391	-0.145	-0.024	0.6303
3	0.026	-0.406	-0.145	-0.025	0.6326
3	2026	-0.406	-0.145	-0.025	0.6326
3	4026	-0.406	-0.145	-0.025	0.6326
3	6026	-0.406	-0.145	-0.025	0.6326
3	8026	-0.406	-0.145	-0.025	0.6326
3	10026	-0.406	-0.145	-0.025	0.6326
3	12026	-0.406	-0.145	-0.025	0.6326
3	14026	-0.406	-0.145	-0.025	0.6326
3	16026	-0.406	-0.145	-0.025	0.6326
3	18026	-0.406	-0.145	-0.025	0.6326
3	20026	-0.406	-0.145	-0.025	0.6326
3	22026	-0.406	-0.145	-0.025	0.6326
3	24026	-0.406	-0.145	-0.025	0.6326
3	26026	-0.406	-0.145	-0.025	0.6326
3	28026	-0.406	-0.145	-0.025	0.6326
3	30026	-0.406	-0.145	-0.025	0.6326
3	32026	-0.406	-0.145	-0.025	0.6326
3	34026	-0.406	-0.145	-0.025	0.6326
3	36026	-0.406	-0.145	-0.025	0.6326
3	38026	-0.406	-0.145	-0.025	0.6326
3	40026	-0.406	-0.145	-0.025	0.6326
3	42026	-0.406	-0.145	-0.025	0.6326
3	44026	-0.406	-0.145	-0.025	0.6326
3	46026	-0.406	-0.145	-0.025	0.6326
3	48026	-0.406	-0.145	-0.025	0.6326
3	50026	-0.406	-0.145	-0.025	0.6326
3	52026	-0.406	-0.145	-0.025	0.6326
3	54026	-0.406	-0.145	-0.025	0.6326
3	56026	-0.406	-0.145	-0.025	0.6326
3	58026	-0.406	-0.145	-0.025	0.6326
3	60026	-0.406	-0.145	-0.025	0.6326
3	62026	-0.406	-0.145	-0.025	0.6326
3	64026	-0.406	-0.145	-0.025	0.6326
3	66026	-0.406	-0.145	-0.025	0.6326
3	68026	-0.406	-0.145	-0.025	0.6326
3	70026	-0.406	-0.145	-0.025	0.6326
3	72026	-0.406	-0.145	-0.025	0.6326
3	74026	-0.406	-0.145	-0.025	0.6326
3	76026	-0.406	-0.145	-0.025	0.6326
3	78026	-0.406	-0.145	-0.025	0.6326
3	80026	-0.406	-0.145	-0.025	0.6326
3	82026	-0.406	-0.145	-0.025	0.6326
3	84026	-0.406	-0.145	-0.025	0.6326
3	86026	-0.406	-0.145	-0.025	0.6326
3	88026	-0.406	-0.145	-0.025	0.6326
3	90026	-0.067	-0.145	-0.004	0.5552
3	92026	-0.067	-0.145	-0.004	0.5552
3	94026	-0.406	-0.145	-0.025	0.6326
3	96026	-0.2	-0.145	-0.012	0.5947
3	98026	-0.406	-0.145	-0.025	0.6326
3	100026	-0.406	-0.145	-0.025	0.6326
3	102026	-0.406	-0.145	-0.025	0.6326
3	104026	-0.406	-0.145	-0.025	0.6326
3	106026	-0.406	-0.145	-0.025	0.6326
3	108026	-0.406	-0.145	-0.025	0.6326
3	110026	-0.406	-0.145	-0.025	0.6326
3	112026	-0.406	-0.145	-0.025	0.6326
3	114026	-0.406	-0.145	-0.025	0.6326
3	116026	-0.406	-0.145	-0.025	0.6326
3	118026	0.047	2464	0.048	0.3197
3	120026	-0.067	-0.145	-0.004	0.5552
3	122026	-0.061	-0.145	-0.004	0.5527
3	124026	-0.044	-0.145	-0.003	0.5449
4	0.017	-0.404	-0.145	-0.025	0.6324
4	2017	-0.406	-0.145	-0.025	0.6326
4	4017	-0.406	-0.145	-0.025	0.6326
4	6017	-0.406	-0.145	-0.025	0.6326
4	8017	-0.406	-0.145	-0.025	0.6326
4	10017	-0.406	-0.145	-0.025	0.6326
4	12017	-0.406	-0.145	-0.025	0.6326
4	14017	-0.406	-0.145	-0.025	0.6326
4	16017	-0.406	-0.145	-0.025	0.6326
4	18017	-0.406	-0.145	-0.025	0.6326
4	20017	-0.406	-0.145	-0.025	0.6326
4	22017	-0.406	-0.145	-0.025	0.6326
4	24017	-0.403	-0.145	-0.025	0.6321
4	26017	-0.393	-0.145	-0.024	0.6306
4	28017	-0.381	-0.145	-0.023	0.6288
4	30017	-0.367	-0.145	-0.023	0.6265
4	32017	-0.351	-0.145	-0.022	0.6238
4	34017	-0.332	-0.145	-0.02	0.6207
4	36017	-0.311	-0.145	-0.019	0.617
4	38017	-0.289	-0.145	-0.018	0.6129
4	40017	-0.264	-0.145	-0.016	0.6082
4	42017	-0.238	-0.145	-0.015	0.6029
4	44017	-0.21	-0.145	-0.013	0.597
4	46017	-0.181	-0.145	-0.011	0.5902
4	48017	-0.151	-0.145	-0.009	0.5824
4	50017	-0.119	-0.145	-0.007	0.5735
4	52017	-0.086	-0.145	-0.005	0.5628
4	54017	-0.067	-0.145	-0.004	0.5552
4	56017	-0.067	-0.145	-0.004	0.5552
4	58017	-0.067	-0.145	-0.004	0.5552
4	60017	-0.067	-0.145	-0.004	0.5552
4	62017	-0.067	-0.145	-0.004	0.5552
4	64017	-0.067	-0.145	-0.004	0.5552
4	66017	-0.067	-0.145	-0.004	0.5552
4	68017	-0.309	-0.145	-0.019	0.6166
4	70017	-0.067	-0.145	-0.004	0.5552
4	72017	-0.067	-0.145	-0.004	0.5552
4	74017	-0.067	-0.145	-0.004	0.5552
4	76017	-0.067	-0.145	-0.004	0.5552
4	78017	1001	2464	0.54	0.05745
4	80017	-0.067	-0.145	-0.004	0.5552
4	82017	-0.067	-0.145	-0.004	0.5552
4	84017	-0.067	-0.145	-0.004	0.5552
4	86017	-0.067	-0.145	-0.004	0.5552
4	88017	-0.067	-0.145	-0.004	0.5552
4	90017	-0.067	-0.145	-0.004	0.5552
4	92017	-0.067	-0.145	-0.004	0.5552
4	94017	-0.067	-0.145	-0.004	0.5552
4	96017	0.189	2464	0.166	0.1912
4	98017	1114	2464	0.573	0.05207
4	100017	1247	2464	0.61	0.04689
4	102017	-0.067	-0.145	-0.004	0.5552
4	104017	-0.067	-0.145	-0.004	0.5552
4	106017	-0.067	-0.145	-0.004	0.5552
4	108017	-0.406	-0.145	-0.025	0.6326
4	110017	-0.406	-0.145	-0.025	0.6326
4	112017	-0.406	-0.145	-0.025	0.6326
4	114017	-0.406	-0.145	-0.025	0.6326
4	116017	-0.406	-0.145	-0.025	0.6326
4	118017	-0.406	-0.145	-0.025	0.6326
4	120017	-0.406	-0.145	-0.025	0.6326
4	122017	-0.392	-0.145	-0.024	0.6304
5	0.031	-0.067	-0.145	-0.004	0.5553
5	2031	-0.067	-0.145	-0.004	0.5552
5	4031	-0.067	-0.145	-0.004	0.5552
5	6031	-0.406	-0.145	-0.025	0.6326
5	8031	-0.406	-0.145	-0.025	0.6326
5	10031	-0.406	-0.145	-0.025	0.6326
5	12031	-0.406	-0.145	-0.025	0.6326
5	14031	-0.406	-0.145	-0.025	0.6326
5	16031	-0.406	-0.145	-0.025	0.6325
5	18031	-0.405	-0.145	-0.025	0.6325
5	20031	-0.406	-0.145	-0.025	0.6326
5	22031	-0.406	-0.145	-0.025	0.6326
5	24031	-0.406	-0.145	-0.025	0.6326
5	26031	-0.406	-0.145	-0.025	0.6326
5	28031	-0.406	-0.145	-0.025	0.6326
5	30031	-0.406	-0.145	-0.025	0.6326
5	32031	-0.405	-0.145	-0.025	0.6325
5	34031	-0.405	-0.145	-0.025	0.6325
5	36031	-0.406	-0.145	-0.025	0.6326
5	38031	-0.406	-0.145	-0.025	0.6326
5	40031	-0.406	-0.145	-0.025	0.6326
5	42031	-0.406	-0.145	-0.025	0.6326
5	44031	-0.406	-0.145	-0.025	0.6326
5	46031	-0.406	-0.145	-0.025	0.6326
5	48031	-0.406	-0.145	-0.025	0.6326
5	50031	-0.406	-0.145	-0.025	0.6326
5	52031	-0.406	-0.145	-0.025	0.6326
5	54031	-0.406	-0.145	-0.025	0.6326
5	56031	-0.406	-0.145	-0.025	0.6326
5	58031	-0.406	-0.145	-0.025	0.6326
5	60031	-0.406	-0.145	-0.025	0.6326
5	62031	-0.406	-0.145	-0.025	0.6326
5	64031	-0.406	-0.145	-0.025	0.6326
5	66031	-0.406	-0.145	-0.025	0.6326
5	68031	0.939	2464	0.52	0.06083
5	70031	5254	2464	1144	0.01085
5	72031	1782	2464	0.732	0.0332
5	74031	0.111	2464	0.105	0.2434
5	76031	-0.406	-0.145	-0.025	0.6326
5	78031	-0.406	-0.145	-0.025	0.6326
5	80031	-0.406	-0.145	-0.025	0.6326
5	82031	-0.406	-0.145	-0.025	0.6326
5	84031	-0.406	-0.145	-0.025	0.6326
5	86031	-0.406	-0.145	-0.025	0.6326
5	88031	-0.406	-0.145	-0.025	0.6326
5	90031	-0.406	-0.145	-0.025	0.6326
5	92031	-0.406	-0.145	-0.025	0.6326
5	94031	-0.406	-0.145	-0.025	0.6326
5	96031	-0.157	-0.145	-0.01	0.5842
5	98031	-0.378	-0.145	-0.023	0.6282
5	100031	-0.399	-0.145	-0.024	0.6315
5	102031	-0.37	-0.145	-0.023	0.627
5	104031	-0.313	-0.145	-0.019	0.6174
5	106031	-0.228	-0.145	-0.014	0.6009
5	108031	-0.115	-0.145	-0.007	0.5723
5	110031	-0.067	-0.145	-0.004	0.5552
5	112031	-0.067	-0.145	-0.004	0.5552
5	114031	-0.067	-0.145	-0.004	0.5552
5	116031	-0.406	-0.145	-0.025	0.6326
5	118031	-0.406	-0.145	-0.025	0.6326
5	120031	-0.406	-0.145	-0.025	0.6326
5	122031	-0.397	-0.145	-0.024	0.6312
5	124031	-0.377	-0.145	-0.023	0.628
5	126031	-0.357	-0.145	-0.022	0.6248
6	0.037	-0.406	-0.145	-0.025	0.6326
6	2037	-0.406	-0.145	-0.025	0.6326
6	4037	-0.406	-0.145	-0.025	0.6326
6	6037	-0.406	-0.145	-0.025	0.6326
6	8037	-0.406	-0.145	-0.025	0.6326
6	10037	-0.405	-0.145	-0.025	0.6325
6	12037	-0.405	-0.145	-0.025	0.6325
6	14037	-0.406	-0.145	-0.025	0.6326
6	16037	-0.406	-0.145	-0.025	0.6326
6	18037	-0.406	-0.145	-0.025	0.6326
6	20037	-0.406	-0.145	-0.025	0.6326
6	22037	-0.406	-0.145	-0.025	0.6326
6	24037	-0.406	-0.145	-0.025	0.6326
6	26037	-0.406	-0.145	-0.025	0.6326
6	28037	-0.406	-0.145	-0.025	0.6326
6	30037	-0.406	-0.145	-0.025	0.6326
6	32037	-0.406	-0.145	-0.025	0.6326
6	34037	-0.406	-0.145	-0.025	0.6326
6	36037	-0.406	-0.145	-0.025	0.6326
6	38037	-0.406	-0.145	-0.025	0.6326
6	40037	-0.067	-0.145	-0.004	0.5552
6	42037	-0.067	-0.145	-0.004	0.5552
6	44037	-0.067	-0.145	-0.004	0.5552
6	46037	-0.067	-0.145	-0.004	0.5552
6	48037	1247	2464	0.61	0.04689
6	50037	1247	2464	0.61	0.04689
6	52037	1247	2464	0.61	0.04689
6	54037	1247	2464	0.61	0.04689
6	56037	1247	2464	0.61	0.04689
6	58037	1247	2464	0.61	0.04689
6	60037	1247	2464	0.61	0.04689
6	62037	0	-0.145	0	0.5017
6	64037	-0.067	-0.145	-0.004	0.5552
6	66037	-0.067	-0.145	-0.004	0.5552
6	68037	-0.067	-0.145	-0.004	0.5552
6	70037	-0.067	-0.145	-0.004	0.5552
6	72037	-0.066	-0.145	-0.004	0.5551
6	74037	-0.067	-0.145	-0.004	0.5552
6	76037	-0.067	-0.145	-0.004	0.5552
6	78037	-0.067	-0.145	-0.004	0.5552
6	80037	-0.067	-0.145	-0.004	0.5552
6	82037	-0.067	-0.145	-0.004	0.5552
6	84037	-0.067	-0.145	-0.004	0.5552
6	86037	-0.067	-0.145	-0.004	0.5552
6	88037	-0.245	-0.145	-0.015	0.6043
6	90037	-0.067	-0.145	-0.004	0.5552
6	92037	-0.067	-0.145	-0.004	0.5552
6	94037	-0.067	-0.145	-0.004	0.5552
6	96037	-0.067	-0.145	-0.004	0.5552
6	98037	-0.067	-0.145	-0.004	0.5552
6	100037	-0.067	-0.145	-0.004	0.5552
6	102037	-0.406	-0.145	-0.025	0.6326
6	104037	-0.406	-0.145	-0.025	0.6326
6	106037	-0.406	-0.145	-0.025	0.6326
6	108037	-0.406	-0.145	-0.025	0.6326
6	110037	-0.406	-0.145	-0.025	0.6326
6	112037	-0.406	-0.145	-0.025	0.6326
6	114037	-0.406	-0.145	-0.025	0.6326
6	116037	-0.406	-0.145	-0.025	0.6326
6	118037	-0.406	-0.145	-0.025	0.6326
6	120037	-0.406	-0.145	-0.025	0.6326
6	122037	-0.399	-0.145	-0.024	0.6315
6	124037	-0.379	-0.145	-0.023	0.6284
7	0.011	-0.405	-0.145	-0.025	0.6324
7	2011	-0.406	-0.145	-0.025	0.6326
7	4011	-0.406	-0.145	-0.025	0.6326
7	6011	-0.406	-0.145	-0.025	0.6326
7	8011	-0.406	-0.145	-0.025	0.6325
7	10011	-0.406	-0.145	-0.025	0.6326
7	12011	-0.406	-0.145	-0.025	0.6326
7	14011	-0.406	-0.145	-0.025	0.6326
7	16011	-0.067	-0.145	-0.004	0.5552
7	18011	-0.067	-0.145	-0.004	0.5552
7	20011	-0.067	-0.145	-0.004	0.5552
7	22011	-0.067	-0.145	-0.004	0.5552
7	24011	-0.067	-0.145	-0.004	0.5552
7	26011	-0.067	-0.145	-0.004	0.5552
7	28011	0.391	2464	0.293	0.1227
7	30011	-0.067	-0.145	-0.004	0.5552
7	32011	1247	2464	0.61	0.04689
7	34011	1247	2464	0.61	0.0469
7	36011	1245	2464	0.609	0.04694
7	38011	1246	2464	0.61	0.04691
7	40011	1247	2464	0.61	0.04689
7	42011	1247	2464	0.61	0.04689
7	44011	1247	2464	0.61	0.04689
7	46011	1247	2464	0.61	0.04689
7	48011	1247	2464	0.61	0.04689
7	50011	1247	2464	0.61	0.04689
7	52011	1247	2464	0.61	0.04689
7	54011	1247	2464	0.61	0.04689
7	56011	1247	2464	0.61	0.04689
7	58011	1247	2464	0.61	0.04689
7	60011	1247	2464	0.61	0.04689
7	62011	1247	2464	0.61	0.04689
7	64011	1247	2464	0.61	0.04689
7	66011	1247	2464	0.61	0.04689
7	68011	1247	2464	0.61	0.04689
7	70011	-0.067	-0.145	-0.004	0.5552
7	72011	-0.406	-0.145	-0.025	0.6326
7	74011	-0.406	-0.145	-0.025	0.6326
7	76011	-0.406	-0.145	-0.025	0.6326
7	78011	-0.406	-0.145	-0.025	0.6326
7	80011	-0.406	-0.145	-0.025	0.6326
7	82011	-0.406	-0.145	-0.025	0.6326
7	84011	-0.406	-0.145	-0.025	0.6326
7	86011	-0.406	-0.145	-0.025	0.6326
7	88011	-0.406	-0.145	-0.025	0.6326
7	90011	-0.406	-0.145	-0.025	0.6326
7	92011	-0.406	-0.145	-0.025	0.6326
7	94011	-0.406	-0.145	-0.025	0.6326
7	96011	-0.406	-0.145	-0.025	0.6326
7	98011	-0.406	-0.145	-0.025	0.6326
7	100011	-0.406	-0.145	-0.025	0.6326
7	102011	-0.406	-0.145	-0.025	0.6326
7	104011	-0.406	-0.145	-0.025	0.6326
7	106011	-0.406	-0.145	-0.025	0.6326
7	108011	-0.406	-0.145	-0.025	0.6326
7	110011	-0.406	-0.145	-0.025	0.6326
7	112011	-0.406	-0.145	-0.025	0.6326
7	114011	-0.391	-0.145	-0.024	0.6304
8	0.021	-0.406	-0.145	-0.025	0.6326
8	2021	-0.406	-0.145	-0.025	0.6326
8	4021	-0.406	-0.145	-0.025	0.6326
8	6021	-0.271	-0.145	-0.017	0.6095
8	8021	0.417	2464	0.307	0.1173
8	10021	5559	2464	1167	0.01021
8	12021	1677	2464	0.71	0.03526
8	14021	1247	2464	0.61	0.04689
8	16021	1247	2464	0.61	0.04689
8	18021	-0.067	-0.145	-0.004	0.5552
8	20021	-0.067	-0.145	-0.004	0.5552
8	22021	-0.067	-0.145	-0.004	0.5552
8	24021	1.08	2464	0.564	0.0536
8	26021	-0.067	-0.145	-0.004	0.5552
8	28021	-0.067	-0.145	-0.004	0.5552
8	30021	-0.067	-0.145	-0.004	0.5552
8	32021	-0.067	-0.145	-0.004	0.5552
8	34021	-0.067	-0.145	-0.004	0.5552
8	36021	-0.067	-0.145	-0.004	0.5552
8	38021	-0.067	-0.145	-0.004	0.5552
8	40021	-0.067	-0.145	-0.004	0.5552
8	42021	-0.067	-0.145	-0.004	0.5552
8	44021	-0.067	-0.145	-0.004	0.5552
8	46021	-0.067	-0.145	-0.004	0.5552
8	48021	-0.067	-0.145	-0.004	0.5552
8	50021	-0.075	-0.145	-0.005	0.5584
8	52021	-0.406	-0.145	-0.025	0.6326
8	54021	-0.406	-0.145	-0.025	0.6326
8	56021	-0.406	-0.145	-0.025	0.6326
8	58021	-0.406	-0.145	-0.025	0.6326
8	60021	-0.406	-0.145	-0.025	0.6326
8	62021	-0.406	-0.145	-0.025	0.6326
8	64021	-0.406	-0.145	-0.025	0.6326
8	66021	-0.406	-0.145	-0.025	0.6326
8	68021	-0.405	-0.145	-0.025	0.6325
8	70021	-0.405	-0.145	-0.025	0.6325
8	72021	-0.406	-0.145	-0.025	0.6326
8	74021	-0.406	-0.145	-0.025	0.6326
8	76021	-0.406	-0.145	-0.025	0.6326
8	78021	-0.406	-0.145	-0.025	0.6326
8	80021	-0.067	-0.145	-0.004	0.5552
8	82021	-0.406	-0.145	-0.025	0.6326
8	84021	-0.406	-0.145	-0.025	0.6325
8	86021	-0.405	-0.145	-0.025	0.6324
8	88021	-0.404	-0.145	-0.025	0.6323
8	90021	-0.405	-0.145	-0.025	0.6324
8	92021	-0.406	-0.145	-0.025	0.6326
8	94021	-0.406	-0.145	-0.025	0.6326
8	96021	-0.406	-0.145	-0.025	0.6326
8	98021	-0.406	-0.145	-0.025	0.6326
8	100021	-0.406	-0.145	-0.025	0.6326
8	102021	-0.406	-0.145	-0.025	0.6326
8	104021	-0.406	-0.145	-0.025	0.6326
8	106021	-0.391	-0.145	-0.024	0.6302
8	108021	-0.406	-0.145	-0.025	0.6326
8	110021	-0.406	-0.145	-0.025	0.6326
8	112021	-0.406	-0.145	-0.025	0.6326
8	114021	-0.402	-0.145	-0.025	0.632
9	0.029	-0.405	-0.145	-0.025	0.6325
9	2029	-0.406	-0.145	-0.025	0.6326
9	4029	-0.406	-0.145	-0.025	0.6326
9	6029	-0.406	-0.145	-0.025	0.6326
9	8029	-0.406	-0.145	-0.025	0.6326
9	10029	-0.406	-0.145	-0.025	0.6326
9	12029	-0.406	-0.145	-0.025	0.6326
9	14029	-0.406	-0.145	-0.025	0.6326
9	16029	-0.406	-0.145	-0.025	0.6326
9	18029	-0.406	-0.145	-0.025	0.6326
9	20029	-0.406	-0.145	-0.025	0.6326
9	22029	-0.406	-0.145	-0.025	0.6326
9	24029	-0.406	-0.145	-0.025	0.6326
9	26029	-0.406	-0.145	-0.025	0.6326
9	28029	-0.406	-0.145	-0.025	0.6326
9	30029	-0.406	-0.145	-0.025	0.6326
9	32029	-0.406	-0.145	-0.025	0.6326
9	34029	-0.406	-0.145	-0.025	0.6326
9	36029	-0.406	-0.145	-0.025	0.6326
9	38029	-0.406	-0.145	-0.025	0.6326
9	40029	-0.406	-0.145	-0.025	0.6326
9	42029	-0.406	-0.145	-0.025	0.6326
9	44029	-0.406	-0.145	-0.025	0.6326
9	46029	-0.406	-0.145	-0.025	0.6326
9	48029	-0.406	-0.145	-0.025	0.6326
9	50029	-0.406	-0.145	-0.025	0.6326
9	52029	-0.406	-0.145	-0.025	0.6326
9	54029	-0.329	-0.145	-0.02	0.6201
9	56029	0.474	2464	0.336	0.1068
9	58029	1227	2464	0.605	0.04761
9	60029	1345	2464	0.635	0.04365
9	62029	1572	2464	0.688	0.03755
9	64029	1748	2464	0.725	0.03384
9	66029	1879	2464	0.75	0.03151
9	68029	1.97	2464	0.767	0.03006
9	70029	2026	2464	0.778	0.02922
9	72029	2046	2464	0.781	0.02894
9	74029	2028	2464	0.778	0.02919
9	76029	1974	2464	0.768	0.03
9	78029	1881	2464	0.751	0.03147
9	80029	1747	2464	0.725	0.03386
9	82029	1567	2464	0.687	0.03767
9	84029	1336	2464	0.633	0.04391
9	86029	1247	2464	0.61	0.04689
9	88029	1247	2464	0.61	0.04689
9	90029	1247	2464	0.61	0.04689
9	92029	1247	2464	0.61	0.04689
9	94029	1247	2464	0.61	0.04689
9	96029	1247	2464	0.61	0.04689
9	98029	1247	2464	0.61	0.04689
9	100029	1137	2464	0.58	0.05111
9	102029	-0.067	-0.145	-0.004	0.5552
9	104029	4405	2464	1074	0.01308
9	106029	-0.059	-0.145	-0.004	0.5522
10	0.024	-0.068	-0.145	-0.004	0.5557
10	2024	-0.067	-0.145	-0.004	0.5552
10	4024	-0.067	-0.145	-0.004	0.5552
10	6024	-0.067	-0.145	-0.004	0.5552
10	8024	-0.067	-0.145	-0.004	0.5552
10	10024	-0.067	-0.145	-0.004	0.5552
10	12024	-0.067	-0.145	-0.004	0.5552
10	14024	-0.067	-0.145	-0.004	0.5552
10	16024	-0.067	-0.145	-0.004	0.5552
10	18024	-0.067	-0.145	-0.004	0.5552
10	20024	-0.067	-0.145	-0.004	0.5552
10	22024	-0.067	-0.145	-0.004	0.5552
10	24024	1439	2464	0.658	0.04091
10	26024	-0.067	-0.145	-0.004	0.5552
10	28024	-0.067	-0.145	-0.004	0.5552
10	30024	-0.067	-0.145	-0.004	0.5552
10	32024	-0.067	-0.145	-0.004	0.5552
10	34024	-0.067	-0.145	-0.004	0.5552
10	36024	-0.067	-0.145	-0.004	0.5552
10	38024	-0.066	-0.145	-0.004	0.5552
10	40024	-0.067	-0.145	-0.004	0.5552
10	42024	-0.067	-0.145	-0.004	0.5552
10	44024	-0.067	-0.145	-0.004	0.5552
10	46024	-0.067	-0.145	-0.004	0.5552
10	48024	-0.067	-0.145	-0.004	0.5552
10	50024	1246	2464	0.61	0.04691
10	52024	1244	2464	0.609	0.04698
10	54024	1244	2464	0.609	0.04698
10	56024	1246	2464	0.61	0.04692
10	58024	1247	2464	0.61	0.0469
10	60024	1246	2464	0.61	0.04692
10	62024	1246	2464	0.61	0.04691
10	64024	1247	2464	0.61	0.04689
10	66024	1247	2464	0.61	0.04689
10	68024	1247	2464	0.61	0.04689
10	70024	-0.067	-0.145	-0.004	0.5552
10	72024	-0.067	-0.145	-0.004	0.5552
10	74024	-0.067	-0.145	-0.004	0.5552
10	76024	-0.067	-0.145	-0.004	0.5552
10	78024	-0.067	-0.145	-0.004	0.5552
10	80024	-0.067	-0.145	-0.004	0.5552
10	82024	-0.067	-0.145	-0.004	0.5552
10	84024	-0.067	-0.145	-0.004	0.5552
10	86024	-0.067	-0.145	-0.004	0.5552
10	88024	-0.067	-0.145	-0.004	0.5552
10	90024	-0.406	-0.145	-0.025	0.6326
10	92024	-0.375	-0.145	-0.023	0.6278
10	94024	-0.274	-0.145	-0.017	0.61
10	96024	-0.172	-0.145	-0.011	0.5881
10	98024	-0.072	-0.145	-0.005	0.5575
10	100024	-0.067	-0.145	-0.004	0.5552
10	102024	-0.067	-0.145	-0.004	0.5552
10	104024	-0.067	-0.145	-0.004	0.5553
10	106024	-0.051	-0.145	-0.003	0.5482
11	0.04	-0.406	-0.145	-0.025	0.6326
11	2.04	-0.406	-0.145	-0.025	0.6326
11	4.04	-0.406	-0.145	-0.025	0.6326
11	6.04	-0.406	-0.145	-0.025	0.6326
11	8.04	-0.406	-0.145	-0.025	0.6326
11	10.04	-0.406	-0.145	-0.025	0.6326
11	12.04	-0.406	-0.145	-0.025	0.6326
11	14.04	-0.406	-0.145	-0.025	0.6326
11	16.04	-0.406	-0.145	-0.025	0.6326
11	18.04	-0.406	-0.145	-0.025	0.6326
11	20.04	-0.406	-0.145	-0.025	0.6326
11	22.04	-0.406	-0.145	-0.025	0.6326
11	24.04	-0.406	-0.145	-0.025	0.6326
11	26.04	-0.406	-0.145	-0.025	0.6326
11	28.04	-0.406	-0.145	-0.025	0.6326
11	30.04	-0.406	-0.145	-0.025	0.6326
11	32.04	-0.406	-0.145	-0.025	0.6326
11	34.04	-0.406	-0.145	-0.025	0.6326
11	36.04	-0.406	-0.145	-0.025	0.6326
11	38.04	-0.406	-0.145	-0.025	0.6326
11	40.04	-0.406	-0.145	-0.025	0.6326
11	42.04	-0.406	-0.145	-0.025	0.6326
11	44.04	-0.406	-0.145	-0.025	0.6326
11	46.04	-0.406	-0.145	-0.025	0.6326
11	48.04	-0.406	-0.145	-0.025	0.6326
11	50.04	-0.406	-0.145	-0.025	0.6326
11	52.04	-0.406	-0.145	-0.025	0.6326
11	54.04	-0.406	-0.145	-0.025	0.6326
11	56.04	-0.406	-0.145	-0.025	0.6326
11	58.04	-0.406	-0.145	-0.025	0.6326
11	60.04	-0.406	-0.145	-0.025	0.6326
11	62.04	-0.406	-0.145	-0.025	0.6326
11	64.04	-0.406	-0.145	-0.025	0.6326
11	66.04	-0.406	-0.145	-0.025	0.6326
11	68.04	-0.067	-0.145	-0.004	0.5552
11	70.04	-0.067	-0.145	-0.004	0.5552
11	72.04	-0.067	-0.145	-0.004	0.5552
11	74.04	-0.067	-0.145	-0.004	0.5552
11	76.04	-0.067	-0.145	-0.004	0.5552
11	78.04	-0.066	-0.145	-0.004	0.555
11	80.04	-0.066	-0.145	-0.004	0.555
11	82.04	-0.067	-0.145	-0.004	0.5552
11	84.04	-0.406	-0.145	-0.025	0.6326
11	86.04	-0.406	-0.145	-0.025	0.6326
11	88.04	-0.406	-0.145	-0.025	0.6326
11	90.04	-0.406	-0.145	-0.025	0.6326
11	92.04	-0.406	-0.145	-0.025	0.6326
11	94.04	-0.406	-0.145	-0.025	0.6326
11	96.04	-0.406	-0.145	-0.025	0.6326
11	98.04	-0.406	-0.145	-0.025	0.6326
11	100.04	-0.406	-0.145	-0.025	0.6326
11	102.04	-0.406	-0.145	-0.025	0.6326
11	104.04	-0.067	-0.145	-0.004	0.5552
11	106.04	-0.067	-0.145	-0.004	0.5552
11	108.04	-0.06	-0.145	-0.004	0.5523
12	0.029	-0.406	-0.145	-0.025	0.6326
12	2029	-0.406	-0.145	-0.025	0.6326
12	4029	-0.406	-0.145	-0.025	0.6326
12	6029	-0.067	-0.145	-0.004	0.5552
12	8029	-0.067	-0.145	-0.004	0.5552
12	10029	-0.067	-0.145	-0.004	0.5552
12	12029	-0.067	-0.145	-0.004	0.5552
12	14029	-0.406	-0.145	-0.025	0.6326
12	16029	-0.406	-0.145	-0.025	0.6326
12	18029	-0.406	-0.145	-0.025	0.6326
12	20029	-0.406	-0.145	-0.025	0.6326
12	22029	-0.406	-0.145	-0.025	0.6326
12	24029	-0.406	-0.145	-0.025	0.6326
12	26029	-0.406	-0.145	-0.025	0.6326
12	28029	-0.406	-0.145	-0.025	0.6326
12	30029	-0.406	-0.145	-0.025	0.6326
12	32029	-0.406	-0.145	-0.025	0.6326
12	34029	-0.406	-0.145	-0.025	0.6326
12	36029	-0.406	-0.145	-0.025	0.6326
12	38029	-0.406	-0.145	-0.025	0.6326
12	40029	-0.406	-0.145	-0.025	0.6326
12	42029	-0.406	-0.145	-0.025	0.6326
12	44029	-0.406	-0.145	-0.025	0.6326
12	46029	-0.396	-0.145	-0.024	0.6311
12	48029	-0.365	-0.145	-0.022	0.6261
12	50029	-0.34	-0.145	-0.021	0.6221
12	52029	-0.323	-0.145	-0.02	0.6191
12	54029	-0.313	-0.145	-0.019	0.6174
12	56029	-0.311	-0.145	-0.019	0.6169
12	58029	-0.316	-0.145	-0.02	0.6178
12	60029	-0.329	-0.145	-0.02	0.62
12	62029	-0.348	-0.145	-0.021	0.6234
12	64029	-0.375	-0.145	-0.023	0.6278
12	66029	-0.406	-0.145	-0.025	0.6326
12	68029	-0.406	-0.145	-0.025	0.6326
12	70029	-0.406	-0.145	-0.025	0.6326
12	72029	-0.406	-0.145	-0.025	0.6326
12	74029	-0.406	-0.145	-0.025	0.6326
12	76029	-0.406	-0.145	-0.025	0.6326
12	78029	-0.406	-0.145	-0.025	0.6326
12	80029	-0.406	-0.145	-0.025	0.6326
12	82029	-0.406	-0.145	-0.025	0.6326
12	84029	-0.406	-0.145	-0.025	0.6326
12	86029	-0.406	-0.145	-0.025	0.6326
12	88029	-0.406	-0.145	-0.025	0.6326
12	90029	-0.406	-0.145	-0.025	0.6326
12	92029	-0.397	-0.145	-0.024	0.6312
13	0.034	-0.401	-0.145	-0.025	0.6319
13	2034	-0.406	-0.145	-0.025	0.6326
13	4034	-0.406	-0.145	-0.025	0.6326
13	6034	-0.406	-0.145	-0.025	0.6326
13	8034	-0.406	-0.145	-0.025	0.6326
13	10034	-0.406	-0.145	-0.025	0.6326
13	12034	-0.406	-0.145	-0.025	0.6326
13	14034	-0.067	-0.145	-0.004	0.5552
13	16034	-0.067	-0.145	-0.004	0.5552
13	18034	-0.256	-0.145	-0.016	0.6065
13	20034	-0.298	-0.145	-0.018	0.6146
13	22034	-0.406	-0.145	-0.025	0.6326
13	24034	-0.406	-0.145	-0.025	0.6326
13	26034	-0.404	-0.145	-0.025	0.6322
13	28034	-0.402	-0.145	-0.025	0.632
13	30034	-0.401	-0.145	-0.025	0.6319
13	32034	-0.401	-0.145	-0.025	0.6319
13	34034	-0.402	-0.145	-0.025	0.632
13	36034	-0.403	-0.145	-0.025	0.6322
13	38034	-0.404	-0.145	-0.025	0.6323
13	40034	-0.405	-0.145	-0.025	0.6324
13	42034	-0.406	-0.145	-0.025	0.6326
13	44034	-0.406	-0.145	-0.025	0.6326
13	46034	-0.392	-0.145	-0.024	0.6304
13	48034	-0.236	-0.145	-0.015	0.6024
13	50034	-0.015	-0.145	-0.001	0.5259
13	52034	0.273	2464	0.223	0.1554
13	54034	0.614	2464	0.4	0.08733
13	56034	0.708	2464	0.438	0.07765
13	58034	0.347	2464	0.269	0.1331
13	60034	-0.067	-0.145	-0.004	0.5552
13	62034	-0.188	-0.145	-0.012	0.5919
13	64034	0.074	2464	0.072	0.2818
13	66034	0.196	2464	0.171	0.1875
13	68034	0.211	2464	0.181	0.1803
13	70034	0.118	2464	0.111	0.2377
13	72034	-0.067	-0.145	-0.004	0.5552
13	74034	-0.067	-0.145	-0.004	0.5552
13	76034	-0.067	-0.145	-0.004	0.5552
13	78034	-0.067	-0.145	-0.004	0.5552
13	80034	-0.067	-0.145	-0.004	0.5552
13	82034	-0.406	-0.145	-0.025	0.6326
13	84034	-0.406	-0.145	-0.025	0.6326
13	86034	-0.388	-0.145	-0.024	0.6297
14	0.075	-0.401	-0.145	-0.025	0.6318
14	2075	-0.101	-0.145	-0.006	0.5678
14	4075	-0.067	-0.145	-0.004	0.5552
14	6075	-0.067	-0.145	-0.004	0.5552
14	8075	-0.406	-0.145	-0.025	0.6326
14	10075	-0.406	-0.145	-0.025	0.6326
14	12075	-0.406	-0.145	-0.025	0.6326
14	14075	-0.406	-0.145	-0.025	0.6326
14	16075	-0.406	-0.145	-0.025	0.6326
14	18075	-0.406	-0.145	-0.025	0.6326
14	20075	-0.406	-0.145	-0.025	0.6326
14	22075	-0.406	-0.145	-0.025	0.6326
14	24075	-0.406	-0.145	-0.025	0.6326
14	26075	-0.406	-0.145	-0.025	0.6326
14	28075	-0.406	-0.145	-0.025	0.6326
14	30075	-0.406	-0.145	-0.025	0.6326
14	32075	-0.406	-0.145	-0.025	0.6326
14	34075	-0.406	-0.145	-0.025	0.6326
14	36075	-0.406	-0.145	-0.025	0.6326
14	38075	-0.406	-0.145	-0.025	0.6326
14	40075	-0.404	-0.145	-0.025	0.6322
14	42075	-0.402	-0.145	-0.025	0.632
14	44075	-0.401	-0.145	-0.025	0.6319
14	46075	-0.402	-0.145	-0.025	0.6319
14	48075	-0.403	-0.145	-0.025	0.6321
14	50075	-0.404	-0.145	-0.025	0.6324
14	52075	-0.406	-0.145	-0.025	0.6326
14	54075	-0.406	-0.145	-0.025	0.6326
14	56075	-0.406	-0.145	-0.025	0.6326
14	58075	-0.406	-0.145	-0.025	0.6326
14	60075	-0.406	-0.145	-0.025	0.6326
14	62075	-0.406	-0.145	-0.025	0.6326
14	64075	-0.406	-0.145	-0.025	0.6326
14	66075	-0.406	-0.145	-0.025	0.6326
14	68075	-0.406	-0.145	-0.025	0.6326
14	70075	-0.406	-0.145	-0.025	0.6326
14	72075	-0.067	-0.145	-0.004	0.5552
14	74075	-0.067	-0.145	-0.004	0.5552
14	76075	-0.067	-0.145	-0.004	0.5552
14	78075	-0.067	-0.145	-0.004	0.5552
14	80075	-0.067	-0.145	-0.004	0.5552
14	82075	-0.068	-0.145	-0.004	0.5559
14	84075	-0.075	-0.145	-0.005	0.5585
14	86075	-0.063	-0.145	-0.004	0.5537
15	0.075	5696	2464	1177	0.090949
15	2075	-0.406	-0.145	-0.025	0.6326
15	4075	-0.406	-0.145	-0.025	0.6326
15	6075	-0.406	-0.145	-0.025	0.6326
15	8075	-0.406	-0.145	-0.025	0.6326
15	10075	-0.406	-0.145	-0.025	0.6326
15	12075	-0.406	-0.145	-0.025	0.6326
15	14075	-0.406	-0.145	-0.025	0.6326
15	16075	-0.406	-0.145	-0.025	0.6326
15	18075	-0.406	-0.145	-0.025	0.6326
15	20075	-0.406	-0.145	-0.025	0.6326
15	22075	-0.406	-0.145	-0.025	0.6326
15	24075	-0.406	-0.145	-0.025	0.6326
15	26075	-0.406	-0.145	-0.025	0.6326
15	28075	-0.406	-0.145	-0.025	0.6326
15	30075	-0.406	-0.145	-0.025	0.6326
15	32075	-0.406	-0.145	-0.025	0.6326
15	34075	-0.406	-0.145	-0.025	0.6326
15	36075	-0.406	-0.145	-0.025	0.6326
15	38075	-0.406	-0.145	-0.025	0.6326
15	40075	-0.406	-0.145	-0.025	0.6326
15	42075	-0.406	-0.145	-0.025	0.6326
15	44075	-0.406	-0.145	-0.025	0.6326
15	46075	-0.406	-0.145	-0.025	0.6326
15	48075	-0.293	-0.145	-0.018	0.6137
15	50075	0.43	2464	0.314	0.1146
15	52075	-0.164	-0.145	-0.01	0.5861
15	54075	-0.275	-0.145	-0.017	0.6104
15	56075	-0.353	-0.145	-0.022	0.6241
15	58075	-0.396	-0.145	-0.024	0.631
15	60075	-0.406	-0.145	-0.025	0.6326
15	62075	-0.406	-0.145	-0.025	0.6326
15	64075	-0.406	-0.145	-0.025	0.6326
15	66075	-0.406	-0.145	-0.025	0.6326
15	68075	-0.337	-0.145	-0.021	0.6215
15	70075	-0.406	-0.145	-0.025	0.6326
15	72075	-0.406	-0.145	-0.025	0.6326
15	74075	-0.406	-0.145	-0.025	0.6326
15	76075	-0.406	-0.145	-0.025	0.6326
15	78075	-0.406	-0.145	-0.025	0.6326
15	80075	-0.406	-0.145	-0.025	0.6326
15	82075	-0.406	-0.145	-0.025	0.6326
15	84075	-0.406	-0.145	-0.025	0.6326
15	86075	-0.397	-0.145	-0.024	0.6312
16	0.036	-0.404	-0.145	-0.025	0.6323
16	2036	-0.406	-0.145	-0.025	0.6326
16	4036	-0.406	-0.145	-0.025	0.6326
16	6036	-0.406	-0.145	-0.025	0.6326
16	8036	-0.406	-0.145	-0.025	0.6326
16	10036	-0.406	-0.145	-0.025	0.6326
16	12036	-0.406	-0.145	-0.025	0.6326
16	14036	-0.406	-0.145	-0.025	0.6326
16	16036	-0.406	-0.145	-0.025	0.6326
16	18036	-0.406	-0.145	-0.025	0.6326
16	20036	-0.067	-0.145	-0.004	0.5552
16	22036	-0.067	-0.145	-0.004	0.5552
16	24036	-0.067	-0.145	-0.004	0.5552
16	26036	-0.067	-0.145	-0.004	0.5552
16	28036	-0.069	-0.145	-0.004	0.5562
16	30036	-0.069	-0.145	-0.004	0.5562
16	32036	-0.067	-0.145	-0.004	0.5556
16	34036	-0.067	-0.145	-0.004	0.5553
16	36036	-0.067	-0.145	-0.004	0.5552
16	38036	-0.067	-0.145	-0.004	0.5552
16	40036	-0.406	-0.145	-0.025	0.6326
16	42036	-0.406	-0.145	-0.025	0.6326
16	44036	-0.406	-0.145	-0.025	0.6326
16	46036	-0.406	-0.145	-0.025	0.6326
16	48036	-0.406	-0.145	-0.025	0.6326
16	50036	-0.406	-0.145	-0.025	0.6326
16	52036	-0.406	-0.145	-0.025	0.6326
16	54036	-0.406	-0.145	-0.025	0.6326
16	56036	-0.406	-0.145	-0.025	0.6326
16	58036	-0.067	-0.145	-0.004	0.5552
16	60036	-0.067	-0.145	-0.004	0.5552
16	62036	-0.067	-0.145	-0.004	0.5552
16	64036	-0.406	-0.145	-0.025	0.6326
16	66036	-0.406	-0.145	-0.025	0.6326
16	68036	-0.406	-0.145	-0.025	0.6326
16	70036	-0.406	-0.145	-0.025	0.6326
16	72036	-0.406	-0.145	-0.025	0.6326
16	74036	-0.406	-0.145	-0.025	0.6326
16	76036	-0.067	-0.145	-0.004	0.5552
16	78036	-0.067	-0.145	-0.004	0.5552
16	80036	-0.067	-0.145	-0.004	0.5552
16	82036	-0.064	-0.145	-0.004	0.5541
17	0.005	-0.406	-0.145	-0.025	0.6326
17	2005	-0.406	-0.145	-0.025	0.6326
17	4005	-0.406	-0.145	-0.025	0.6326
17	6005	-0.406	-0.145	-0.025	0.6326
17	8005	-0.406	-0.145	-0.025	0.6326
17	10005	-0.406	-0.145	-0.025	0.6326
17	12005	-0.406	-0.145	-0.025	0.6326
17	14005	-0.406	-0.145	-0.025	0.6326
17	16005	-0.406	-0.145	-0.025	0.6326
17	18005	-0.406	-0.145	-0.025	0.6326
17	20005	-0.406	-0.145	-0.025	0.6326
17	22005	-0.406	-0.145	-0.025	0.6326
17	24005	-0.406	-0.145	-0.025	0.6326
17	26005	-0.093	-0.145	-0.006	0.565
17	28005	-0.103	-0.145	-0.006	0.5684
17	30005	-0.111	-0.145	-0.007	0.5711
17	32005	-0.154	-0.145	-0.01	0.5833
17	34005	-0.212	-0.145	-0.013	0.5974
17	36005	-0.274	-0.145	-0.017	0.61
17	38005	-0.331	-0.145	-0.02	0.6205
17	40005	-0.384	-0.145	-0.024	0.6292
17	42005	-0.233	-0.145	-0.014	0.6018
17	44005	-0.067	-0.145	-0.004	0.5552
17	46005	-0.067	-0.145	-0.004	0.5552
17	48005	-0.067	-0.145	-0.004	0.5552
17	50005	-0.067	-0.145	-0.004	0.5552
17	52005	-0.067	-0.145	-0.004	0.5552
17	54005	-0.197	-0.145	-0.012	0.5939
17	56005	-0.353	-0.145	-0.022	0.6242
17	58005	-0.406	-0.145	-0.025	0.6326
17	60005	-0.406	-0.145	-0.025	0.6326
17	62005	-0.286	-0.145	-0.018	0.6123
17	64005	-0.067	-0.145	-0.004	0.5552
17	66005	-0.067	-0.145	-0.004	0.5552
17	68005	-0.067	-0.145	-0.004	0.5552
17	70005	-0.067	-0.145	-0.004	0.5552
17	72005	-0.067	-0.145	-0.004	0.5552
17	74005	-0.067	-0.145	-0.004	0.5552
17	76005	-0.06	-0.145	-0.004	0.5525
18	0.045	0.036	2464	0.037	0.3407
18	2045	0.026	2464	0.027	0.3612
18	4045	0.045	2464	0.046	0.3225
18	6045	0.061	2464	0.061	0.2977
18	8045	0.075	2464	0.073	0.2805
18	10045	0.085	2464	0.083	0.2686
18	12045	0.072	2464	0.071	0.2842
18	14045	-0.298	-0.145	-0.018	0.6146
18	16045	-0.1	-0.145	-0.006	0.5675
18	18045	-0.067	-0.145	-0.004	0.5552
18	20045	0.151	2464	0.138	0.213
18	22045	1247	2464	0.61	0.04689
18	24045	1247	2464	0.61	0.04689
18	26045	1247	2464	0.61	0.04689
18	28045	0.549	2464	0.371	0.09547
18	30045	1247	2464	0.61	0.04689
18	32045	1247	2464	0.61	0.04689
18	34045	1247	2464	0.61	0.04689
18	36045	1247	2464	0.61	0.04689
18	38045	-0.067	-0.145	-0.004	0.5552
18	40045	-0.067	-0.145	-0.004	0.5552
18	42045	-0.406	-0.145	-0.025	0.6326
18	44045	-0.406	-0.145	-0.025	0.6326
18	46045	-0.406	-0.145	-0.025	0.6326
18	48045	-0.406	-0.145	-0.025	0.6326
18	50045	-0.406	-0.145	-0.025	0.6326
18	52045	-0.406	-0.145	-0.025	0.6326
18	54045	-0.406	-0.145	-0.025	0.6326
18	56045	-0.406	-0.145	-0.025	0.6326
18	58045	-0.406	-0.145	-0.025	0.6326
18	60045	-0.406	-0.145	-0.025	0.6326
18	62045	-0.406	-0.145	-0.025	0.6326
18	64045	-0.406	-0.145	-0.025	0.6326
18	66045	-0.404	-0.145	-0.025	0.6323
19	0.104	6811	2464	1.25	0.008215
19	2104	6874	2464	1254	0.008133
19	4104	6874	2464	1254	0.008133
19	6104	6874	2464	1254	0.008133
19	8104	6874	2464	1254	0.008133
19	10104	6874	2464	1254	0.008133
19	12104	6874	2464	1254	0.008133
19	14104	5792	2464	1184	0.090773
19	16104	1247	2464	0.61	0.04689
19	18104	1247	2464	0.61	0.04689
19	20104	1247	2464	0.61	0.04689
19	22104	1247	2464	0.61	0.04689
19	24104	1247	2464	0.61	0.04689
19	26104	1126	2464	0.577	0.05154
19	28104	0.175	2464	0.156	0.1984
19	30104	-0.374	-0.145	-0.023	0.6276
19	32104	-0.406	-0.145	-0.025	0.6326
19	34104	-0.406	-0.145	-0.025	0.6326
19	36104	-0.406	-0.145	-0.025	0.6326
19	38104	-0.406	-0.145	-0.025	0.6326
19	40104	-0.406	-0.145	-0.025	0.6326
19	42104	-0.406	-0.145	-0.025	0.6326
19	44104	-0.406	-0.145	-0.025	0.6326
19	46104	-0.406	-0.145	-0.025	0.6326
19	48104	-0.406	-0.145	-0.025	0.6326
19	50104	-0.406	-0.145	-0.025	0.6326
19	52104	-0.406	-0.145	-0.025	0.6326
19	54104	-0.406	-0.145	-0.025	0.6326
19	56104	-0.405	-0.145	-0.025	0.6325
19	58104	-0.405	-0.145	-0.025	0.6325
19	60104	-0.406	-0.145	-0.025	0.6326
19	62104	-0.406	-0.145	-0.025	0.6326
19	64104	-0.405	-0.145	-0.025	0.6325
20	0.076	-0.404	-0.145	-0.025	0.6323
20	2076	-0.406	-0.145	-0.025	0.6326
20	4076	-0.406	-0.145	-0.025	0.6326
20	6076	-0.406	-0.145	-0.025	0.6326
20	8076	-0.406	-0.145	-0.025	0.6326
20	10076	-0.406	-0.145	-0.025	0.6326
20	12076	-0.067	-0.145	-0.004	0.5552
20	14076	-0.067	-0.145	-0.004	0.5552
20	16076	-0.067	-0.145	-0.004	0.5552
20	18076	-0.406	-0.145	-0.025	0.6326
20	20076	-0.406	-0.145	-0.025	0.6326
20	22076	-0.406	-0.145	-0.025	0.6326
20	24076	-0.067	-0.145	-0.004	0.5552
20	26076	-0.067	-0.145	-0.004	0.5552
20	28076	-0.067	-0.145	-0.004	0.5552
20	30076	-0.068	-0.145	-0.004	0.5557
20	32076	-0.069	-0.145	-0.004	0.5562
20	34076	-0.07	-0.145	-0.004	0.5565
20	36076	-0.07	-0.145	-0.004	0.5568
20	38076	-0.071	-0.145	-0.004	0.5569
20	40076	-0.071	-0.145	-0.004	0.5569
20	42076	-0.071	-0.145	-0.004	0.5568
20	44076	-0.406	-0.145	-0.025	0.6326
20	46076	-0.406	-0.145	-0.025	0.6326
20	48076	-0.406	-0.145	-0.025	0.6326
20	50076	-0.406	-0.145	-0.025	0.6326
20	52076	-0.406	-0.145	-0.025	0.6326
20	54076	-0.406	-0.145	-0.025	0.6326
20	56076	-0.406	-0.145	-0.025	0.6326
20	58076	-0.406	-0.145	-0.025	0.6326
20	60076	-0.406	-0.145	-0.025	0.6326
20	62076	-0.406	-0.145	-0.025	0.6326
20	64076	-0.067	-0.145	-0.004	0.5552
20	66076	-0.067	-0.145	-0.004	0.5552
20	68076	-0.067	-0.145	-0.004	0.5552
20	70076	-0.067	-0.145	-0.004	0.5553
20	72076	-0.053	-0.145	-0.003	0.5493
21	0.039	-0.046	-0.145	-0.003	0.5458
21	2039	-0.063	-0.145	-0.004	0.5536
21	4039	-0.067	-0.145	-0.004	0.5552
21	6039	-0.067	-0.145	-0.004	0.5552
21	8039	-0.067	-0.145	-0.004	0.5552
21	10039	-0.067	-0.145	-0.004	0.5552
21	12039	-0.406	-0.145	-0.025	0.6326
21	14039	-0.406	-0.145	-0.025	0.6326
21	16039	-0.067	-0.145	-0.004	0.5552
21	18039	-0.067	-0.145	-0.004	0.5552
21	20039	-0.067	-0.145	-0.004	0.5552
21	22039	-0.067	-0.145	-0.004	0.5552
21	24039	-0.067	-0.145	-0.004	0.5552
21	26039	0.967	2464	0.529	0.05924
21	28039	-0.067	-0.145	-0.004	0.5552
21	30039	-0.067	-0.145	-0.004	0.5552
21	32039	-0.067	-0.145	-0.004	0.5552
21	34039	-0.067	-0.145	-0.004	0.5552
21	36039	-0.067	-0.145	-0.004	0.5552
21	38039	-0.067	-0.145	-0.004	0.5552
21	40039	-0.067	-0.145	-0.004	0.5552
21	42039	0.228	2464	0.194	0.1724
21	44039	1247	2464	0.61	0.04689
21	46039	1247	2464	0.61	0.04689
21	48039	1247	2464	0.61	0.04689
21	50039	1247	2464	0.61	0.04689
21	52039	1247	2464	0.61	0.04689
21	54039	1247	2464	0.61	0.04689
21	56039	1247	2464	0.61	0.04689
21	58039	1247	2464	0.61	0.04689
21	60039	1247	2464	0.61	0.04689
21	62039	1247	2464	0.61	0.04689
21	64039	1247	2464	0.61	0.04689
21	66039	1247	2464	0.61	0.04689
21	68039	-0.067	-0.145	-0.004	0.5552
21	70039	-0.067	-0.145	-0.004	0.5552
21	72039	-0.064	-0.145	-0.004	0.5541
22	0.033	-0.404	-0.145	-0.025	0.6323
22	2033	-0.406	-0.145	-0.025	0.6326
22	4033	-0.406	-0.145	-0.025	0.6326
22	6033	-0.406	-0.145	-0.025	0.6326
22	8033	-0.406	-0.145	-0.025	0.6326
22	10033	-0.406	-0.145	-0.025	0.6326
22	12033	-0.406	-0.145	-0.025	0.6326
22	14033	-0.406	-0.145	-0.025	0.6326
22	16033	-0.406	-0.145	-0.025	0.6326
22	18033	-0.406	-0.145	-0.025	0.6326
22	20033	-0.406	-0.145	-0.025	0.6326
22	22033	-0.406	-0.145	-0.025	0.6326
22	24033	-0.406	-0.145	-0.025	0.6326
22	26033	-0.406	-0.145	-0.025	0.6326
22	28033	-0.406	-0.145	-0.025	0.6326
22	30033	-0.406	-0.145	-0.025	0.6326
22	32033	-0.067	-0.145	-0.004	0.5552
22	34033	-0.067	-0.145	-0.004	0.5552
22	36033	-0.066	-0.145	-0.004	0.5551
22	38033	-0.066	-0.145	-0.004	0.5551
22	40033	-0.066	-0.145	-0.004	0.5551
22	42033	-0.212	-0.145	-0.013	0.5973
22	44033	-0.403	-0.145	-0.025	0.6322
22	46033	-0.406	-0.145	-0.025	0.6326
22	48033	-0.406	-0.145	-0.025	0.6326
22	50033	-0.406	-0.145	-0.025	0.6326
22	52033	-0.406	-0.145	-0.025	0.6326
22	54033	-0.406	-0.145	-0.025	0.6326
22	56033	-0.406	-0.145	-0.025	0.6326
22	58033	-0.406	-0.145	-0.025	0.6326
22	60033	-0.067	-0.145	-0.004	0.5552
22	62033	-0.061	-0.145	-0.004	0.5528
23	0.016	-0.002	-0.145	0	0.5099
23	2016	-0.025	-0.145	-0.002	0.534
23	4016	-0.05	-0.145	-0.003	0.548
23	6016	-0.067	-0.145	-0.004	0.5552
23	8016	-0.067	-0.145	-0.004	0.5552
23	10016	1247	2464	0.61	0.04689
23	12016	1247	2464	0.61	0.04689
23	14016	-0.067	-0.145	-0.004	0.5552
23	16016	-0.067	-0.145	-0.004	0.5552
23	18016	-0.067	-0.145	-0.004	0.5552
23	20016	-0.067	-0.145	-0.004	0.5552
23	22016	-0.067	-0.145	-0.004	0.5552
23	24016	-0.067	-0.145	-0.004	0.5552
23	26016	-0.067	-0.145	-0.004	0.5552
23	28016	-0.067	-0.145	-0.004	0.5552
23	30016	-0.363	-0.145	-0.022	0.6258
23	32016	-0.406	-0.145	-0.025	0.6326
23	34016	-0.406	-0.145	-0.025	0.6326
23	36016	-0.406	-0.145	-0.025	0.6326
23	38016	-0.406	-0.145	-0.025	0.6326
23	40016	-0.406	-0.145	-0.025	0.6326
23	42016	-0.406	-0.145	-0.025	0.6326
23	44016	-0.406	-0.145	-0.025	0.6326
23	46016	-0.406	-0.145	-0.025	0.6326
23	48016	-0.406	-0.145	-0.025	0.6326
23	50016	-0.406	-0.145	-0.025	0.6326
23	52016	-0.406	-0.145	-0.025	0.6326
23	54016	-0.044	-0.145	-0.003	0.5449
24	0.102	-0.403	-0.145	-0.025	0.6321
24	2102	-0.406	-0.145	-0.025	0.6326
24	4102	-0.406	-0.145	-0.025	0.6326
24	6102	-0.406	-0.145	-0.025	0.6326
24	8102	-0.406	-0.145	-0.025	0.6326
24	10102	-0.406	-0.145	-0.025	0.6326
24	12102	-0.067	-0.145	-0.004	0.5552
24	14102	-0.067	-0.145	-0.004	0.5552
24	16102	-0.067	-0.145	-0.004	0.5552
24	18102	-0.4	-0.145	-0.025	0.6318
24	20102	-0.067	-0.145	-0.004	0.5552
24	22102	-0.067	-0.145	-0.004	0.5552
24	24102	-0.067	-0.145	-0.004	0.5552
24	26102	-0.067	-0.145	-0.004	0.5552
24	28102	-0.067	-0.145	-0.004	0.5552
24	30102	-0.067	-0.145	-0.004	0.5552
24	32102	-0.067	-0.145	-0.004	0.5552
24	34102	-0.067	-0.145	-0.004	0.5552
24	36102	-0.067	-0.145	-0.004	0.5552
24	38102	-0.067	-0.145	-0.004	0.5552
24	40102	-0.067	-0.145	-0.004	0.5552
24	42102	-0.067	-0.145	-0.004	0.5552
24	44102	-0.067	-0.145	-0.004	0.5552
24	46102	-0.067	-0.145	-0.004	0.5552
24	48102	-0.067	-0.145	-0.004	0.5552
24	50102	-0.067	-0.145	-0.004	0.5552
24	52102	-0.067	-0.145	-0.004	0.5552
24	54102	-0.067	-0.145	-0.004	0.5552
24	56102	1247	2464	0.61	0.04689
24	58102	1247	2464	0.61	0.04689
24	60102	1247	2464	0.61	0.04689
24	62102	1247	2464	0.61	0.04689
24	64102	1202	2464	0.598	0.04854
25	0.047	-0.406	-0.145	-0.025	0.6325
25	2047	-0.406	-0.145	-0.025	0.6326
25	4047	-0.406	-0.145	-0.025	0.6326
25	6047	-0.406	-0.145	-0.025	0.6326
25	8047	-0.406	-0.145	-0.025	0.6326
25	10047	-0.406	-0.145	-0.025	0.6326
25	12047	-0.406	-0.145	-0.025	0.6326
25	14047	-0.406	-0.145	-0.025	0.6326
25	16047	-0.406	-0.145	-0.025	0.6326
25	18047	-0.406	-0.145	-0.025	0.6326
25	20047	-0.406	-0.145	-0.025	0.6326
25	22047	-0.406	-0.145	-0.025	0.6326
25	24047	-0.406	-0.145	-0.025	0.6326
25	26047	-0.406	-0.145	-0.025	0.6326
25	28047	-0.406	-0.145	-0.025	0.6326
25	30047	-0.176	-0.145	-0.011	0.589
25	32047	-0.066	-0.145	-0.004	0.5552
25	34047	-0.067	-0.145	-0.004	0.5552
25	36047	1247	2464	0.61	0.04689
25	38047	1247	2464	0.61	0.04689
25	40047	1247	2464	0.61	0.04689
25	42047	1247	2464	0.61	0.04689
25	44047	1218	2464	0.602	0.04794
26	0.133	-0.396	-0.145	-0.024	0.6311
26	2133	-0.406	-0.145	-0.025	0.6326
26	4133	-0.406	-0.145	-0.025	0.6326
26	6133	-0.406	-0.145	-0.025	0.6326
26	8133	-0.406	-0.145	-0.025	0.6326
26	10133	-0.406	-0.145	-0.025	0.6326
26	12133	-0.406	-0.145	-0.025	0.6326
26	14133	-0.406	-0.145	-0.025	0.6326
26	16133	-0.406	-0.145	-0.025	0.6326
26	18133	-0.406	-0.145	-0.025	0.6326
26	20133	-0.406	-0.145	-0.025	0.6326
26	22133	-0.267	-0.145	-0.017	0.6088
26	24133	-0.194	-0.145	-0.012	0.5934
26	26133	-0.35	-0.145	-0.022	0.6236
26	28133	-0.406	-0.145	-0.025	0.6326
26	30133	-0.406	-0.145	-0.025	0.6326
26	32133	-0.067	-0.145	-0.004	0.5552
26	34133	-0.067	-0.145	-0.004	0.5552
26	36133	1247	2464	0.61	0.04689
26	38133	6874	2464	1254	0.008134
26	40133	6874	2464	1254	0.008133
26	42133	6874	2464	1254	0.008133
26	44133	6874	2464	1254	0.008133
26	46133	6874	2464	1254	0.008133
26	48133	1247	2464	0.61	0.04689
26	50133	-0.067	-0.145	-0.004	0.5552
26	52133	-0.062	-0.145	-0.004	0.5535
27	0.019	1251	2464	0.611	0.04675
27	2019	1247	2464	0.61	0.04689
27	4019	1247	2464	0.61	0.04689
27	6019	0.852	2464	0.491	0.06628
27	8019	1247	2464	0.61	0.04689
27	10019	1247	2464	0.61	0.04689
27	12019	1247	2464	0.61	0.04689
27	14019	6874	2464	1254	0.008133
27	16019	1247	2464	0.61	0.04689
27	18019	1247	2464	0.61	0.04689
27	20019	1247	2464	0.61	0.04689
27	22019	1247	2464	0.61	0.04689
27	24019	-0.067	-0.145	-0.004	0.5552
27	26019	-0.067	-0.145	-0.004	0.5552
27	28019	-0.067	-0.145	-0.004	0.5552
27	30019	-0.067	-0.145	-0.004	0.5552
27	32019	-0.067	-0.145	-0.004	0.5552
27	34019	-0.067	-0.145	-0.004	0.5552
27	36019	-0.278	-0.145	-0.017	0.6109
27	38019	-0.067	-0.145	-0.004	0.5552
27	40019	-0.067	-0.145	-0.004	0.5552
27	42019	-0.067	-0.145	-0.004	0.5552
27	44019	-0.406	-0.145	-0.025	0.6326
27	46019	-0.399	-0.145	-0.025	0.6316
28	0.005	-0.067	-0.145	-0.004	0.5556
28	2005	-0.067	-0.145	-0.004	0.5552
28	4005	-0.067	-0.145	-0.004	0.5552
28	6005	-0.067	-0.145	-0.004	0.5552
28	8005	-0.067	-0.145	-0.004	0.5552
28	10005	-0.067	-0.145	-0.004	0.5552
28	12005	-0.406	-0.145	-0.025	0.6326
28	14005	-0.406	-0.145	-0.025	0.6326
28	16005	-0.406	-0.145	-0.025	0.6326
28	18005	-0.406	-0.145	-0.025	0.6326
28	20005	-0.406	-0.145	-0.025	0.6326
28	22005	-0.406	-0.145	-0.025	0.6326
28	24005	-0.406	-0.145	-0.025	0.6326
28	26005	-0.406	-0.145	-0.025	0.6326
28	28005	-0.406	-0.145	-0.025	0.6326
28	30005	-0.406	-0.145	-0.025	0.6326
28	32005	-0.067	-0.145	-0.004	0.5552
28	34005	-0.067	-0.145	-0.004	0.5552
28	36005	-0.067	-0.145	-0.004	0.5552
28	38005	-0.067	-0.145	-0.004	0.5552
28	40005	-0.067	-0.145	-0.004	0.5552
28	42005	-0.067	-0.145	-0.004	0.5552
28	44005	-0.067	-0.145	-0.004	0.5552
28	46005	-0.067	-0.145	-0.004	0.5552
28	48005	-0.05	-0.145	-0.003	0.5481
29	0.108	-0.4	-0.145	-0.025	0.6317
29	2108	-0.406	-0.145	-0.025	0.6326
29	4108	-0.406	-0.145	-0.025	0.6326
29	6108	-0.406	-0.145	-0.025	0.6326
29	8108	-0.406	-0.145	-0.025	0.6326
29	10108	-0.406	-0.145	-0.025	0.6326
29	12108	-0.406	-0.145	-0.025	0.6326
29	14108	-0.406	-0.145	-0.025	0.6326
29	16108	-0.406	-0.145	-0.025	0.6326
29	18108	-0.406	-0.145	-0.025	0.6326
29	20108	-0.406	-0.145	-0.025	0.6326
29	22108	-0.406	-0.145	-0.025	0.6326
29	24108	-0.406	-0.145	-0.025	0.6326
29	26108	-0.406	-0.145	-0.025	0.6326
29	28108	-0.406	-0.145	-0.025	0.6326
29	30108	-0.406	-0.145	-0.025	0.6326
29	32108	-0.406	-0.145	-0.025	0.6326
29	34108	-0.406	-0.145	-0.025	0.6326
29	36108	-0.293	-0.145	-0.018	0.6136
29	38108	-0.379	-0.145	-0.023	0.6284
29	40108	-0.265	-0.145	-0.016	0.6083
29	42108	-0.151	-0.145	-0.009	0.5826
29	44108	-0.067	-0.145	-0.004	0.5552
29	46108	-0.067	-0.145	-0.004	0.5552
29	48108	-0.067	-0.145	-0.004	0.5552
29	50108	-0.067	-0.145	-0.004	0.5552
29	52108	-0.06	-0.145	-0.004	0.5525
