# Supplementary material for: A de novo missense mutation of FGFR2 causes facial dysplasia syndrome in Holstein cattle
Source: BMC Genet. 2017 Aug 2;18:74. doi: 10.1186/s12863-017-0541-3 (PMC5541750; doi:10.1186/s12863-017-0541-3)
Supplement: Supplementary file 5 — Private de novo sequence variants of the sequenced facial dysplasia syndrome affected calf. A total of 500 sequence variants which were absent from the parental genomes. Both variants located in one of the three linked genomic regions are highlighted in green. (XLSX 44 kb) [file 12863_2017_541_MOESM5_ESM.xlsx]

## Sheet: de novo variants
Chrom	bp postion (UMD3.1)	reference allele	variant allele	Case 1	Dam	Sire	predicted effect	Gene	Gene ID (http://www.ensembl.org)
Chr01	22225029	C	A	0/1	0/0	0/0	intergenic_region	SAMSN1-HSPA13	ENSBTAG00000002623-ENSBTAG00000012908
Chr01	22343156	G	A	0/1	0/0	0/0	intergenic_region	HSPA13-RBM11	ENSBTAG00000012908-ENSBTAG00000034347
Chr01	22343162	T	C	0/1	0/0	0/0	intergenic_region	HSPA13-RBM11	ENSBTAG00000012908-ENSBTAG00000034347
Chr01	22343163	G	A	0/1	0/0	0/0	intergenic_region	HSPA13-RBM11	ENSBTAG00000012908-ENSBTAG00000034347
Chr01	31842028	A	G	0/1	0/0	0/0	intergenic_region	U6-ENSBTAG00000038026	ENSBTAG00000043669-ENSBTAG00000038026
Chr01	39752540	C	A	0/1	0/0	0/0	intergenic_region	ENSBTAG00000046492-Metazoa_SRP	ENSBTAG00000046492-ENSBTAG00000045781
Chr01	41858297	G	A	0/1	0/0	0/0	intron_variant	MINA	ENSBTAG00000015546
Chr01	44575642	G	T	0/1	0/0	0/0	intergenic_region	ENSBTAG00000013321-EFHB	ENSBTAG00000013321-ENSBTAG00000013806
Chr01	51356410	C	G	0/1	0/0	0/0	intergenic_region	ENSBTAG00000045897-ENSBTAG00000047234	ENSBTAG00000045897-ENSBTAG00000047234
Chr01	59280773	G	C	0/1	0/0	0/0	intergenic_region	U6-DRD3	ENSBTAG00000042839-ENSBTAG00000002132
Chr01	59280819	A	T	0/1	0/0	0/0	intergenic_region	U6-DRD3	ENSBTAG00000042839-ENSBTAG00000002132
Chr01	59280880	C	T	0/1	0/0	0/0	intergenic_region	U6-DRD3	ENSBTAG00000042839-ENSBTAG00000002132
Chr01	62745791	T	G	0/1	0/0	0/0	intergenic_region	ENSBTAG00000046854-IGSF11	ENSBTAG00000046854-ENSBTAG00000045704
Chr01	63892685	C	T	0/1	0/0	0/0	intergenic_region	ENSBTAG00000046854-IGSF11	ENSBTAG00000046854-ENSBTAG00000045704
Chr01	65552339	A	G	0/1	0/0	0/0	intron_variant	GPR156	ENSBTAG00000001464
Chr01	65552350	A	G	0/1	0/0	0/0	intron_variant	GPR156	ENSBTAG00000001464
Chr01	65552351	A	G	0/1	0/0	0/0	intron_variant	GPR156	ENSBTAG00000001464
Chr01	65552353	A	G	0/1	0/0	0/0	intron_variant	GPR156	ENSBTAG00000001464
Chr01	70928514	T	A	0/1	0/0	0/0	intron_variant	LRCH3	ENSBTAG00000032839
Chr01	73085922	T	C	0/1	0/0	0/0	intron_variant	XXYLT1	ENSBTAG00000014564
Chr01	77900339	C	G	0/1	0/0	0/0	intron_variant	LEPREL1	ENSBTAG00000021025
Chr01	77900429	CA	C	0/1	0/0	0/0	intron_variant	LEPREL1	ENSBTAG00000021025
Chr01	78162587	A	T	0/1	0/0	0/0	intron_variant	TP63	ENSBTAG00000015460
Chr01	80920698	CT	C	0/1	0/0	0/0	intergenic_region	ST6GAL1-ENSBTAG00000006872	ENSBTAG00000010357-ENSBTAG00000006872
Chr01	84037758	G	A	0/1	0/0	0/0	downstream_gene_variant	ENSBTAG00000014449	ENSBTAG00000014449
Chr01	84900130	C	G	0/1	0/0	0/0	intergenic_region	ATP11B-7SK	ENSBTAG00000000290-ENSBTAG00000045138
Chr01	84900148	G	A	0/1	0/0	0/0	intergenic_region	ATP11B-7SK	ENSBTAG00000000290-ENSBTAG00000045138
Chr01	84900161	G	A	0/1	0/0	0/0	intergenic_region	ATP11B-7SK	ENSBTAG00000000290-ENSBTAG00000045138
Chr01	98883300	G	A	0/1	0/0	0/0	intergenic_region	ENSBTAG00000047144-MECOM	ENSBTAG00000047144-ENSBTAG00000005871
Chr01	98883315	A	G	0/1	0/0	0/0	intergenic_region	ENSBTAG00000047144-MECOM	ENSBTAG00000047144-ENSBTAG00000005871
Chr01	102754287	G	A	0/1	0/0	0/0	intergenic_region	BCHE-RNaseP_nuc	ENSBTAG00000011139-ENSBTAG00000044337
Chr01	102754288	G	C	0/1	0/0	0/0	intergenic_region	BCHE-RNaseP_nuc	ENSBTAG00000011139-ENSBTAG00000044337
Chr01	102754309	A	T	0/1	0/0	0/0	intergenic_region	BCHE-RNaseP_nuc	ENSBTAG00000011139-ENSBTAG00000044337
Chr01	110670283	C	A	0/1	0/0	0/0	intergenic_region	7SK-VEPH1	ENSBTAG00000045446-ENSBTAG00000024643
Chr01	112786723	G	T	0/1	0/0	0/0	intron_variant	C3orf33	ENSBTAG00000005203
Chr01	120593619	TC	T	0/1	0/0	0/0	intergenic_region	AGTR1-ENSBTAG00000046008	ENSBTAG00000045633-ENSBTAG00000046008
Chr01	120593653	T	C	0/1	0/0	0/0	intergenic_region	AGTR1-ENSBTAG00000046008	ENSBTAG00000045633-ENSBTAG00000046008
Chr01	131844242	CT	C	0/1	0/0	0/0	intergenic_region	MRAS-NME9	ENSBTAG00000001497-ENSBTAG00000012850
Chr01	150224373	TC	T	0/1	0/0	0/0	intron_variant	DOPEY2	ENSBTAG00000014306
Chr01	150224408	C	A	0/1	0/0	0/0	intron_variant	DOPEY2	ENSBTAG00000014306
Chr01	150224409	C	G	0/1	0/0	0/0	intron_variant	DOPEY2	ENSBTAG00000014306
Chr02	6001189	G	A	0/1	0/0	0/0	intron_variant	HIBCH	ENSBTAG00000007787
Chr02	6353652	A	G	0/1	0/0	0/0	intergenic_region	MSTN-PMS1	ENSBTAG00000011808-ENSBTAG00000018795
Chr02	6353658	G	A	0/1	0/0	0/0	intergenic_region	MSTN-PMS1	ENSBTAG00000011808-ENSBTAG00000018795
Chr02	9979518	C	T	0/1	0/0	0/0	intergenic_region	ZC3H15-FSIP2	ENSBTAG00000021762-ENSBTAG00000003645
Chr02	9979525	G	A	0/1	0/0	0/0	intergenic_region	ZC3H15-FSIP2	ENSBTAG00000021762-ENSBTAG00000003645
Chr02	13879148	A	T	0/1	0/0	0/0	intergenic_region	DNAJC10-PDE1A	ENSBTAG00000008390-ENSBTAG00000012100
Chr02	15574182	G	C	0/1	0/0	0/0	intergenic_region	ENSBTAG00000037365-UBE2E3	ENSBTAG00000037365-ENSBTAG00000043956
Chr02	34420962	C	A	0/1	0/0	0/0	intergenic_region	GCG-DPP4	ENSBTAG00000000730-ENSBTAG00000015330
Chr02	34420966	G	T	0/1	0/0	0/0	intergenic_region	GCG-DPP4	ENSBTAG00000000730-ENSBTAG00000015330
Chr02	34420991	T	C	0/1	0/0	0/0	intergenic_region	GCG-DPP4	ENSBTAG00000000730-ENSBTAG00000015330
Chr02	34421012	G	A	0/1	0/0	0/0	intergenic_region	GCG-DPP4	ENSBTAG00000000730-ENSBTAG00000015330
Chr02	37239224	A	G	0/1	0/0	0/0	downstream_gene_variant	WDSUB1	ENSBTAG00000004184
Chr02	42510947	T	C	0/1	0/0	0/0	intergenic_region	GALNT13-RPRM	ENSBTAG00000005562-ENSBTAG00000021526
Chr02	42511005	G	A	0/1	0/0	0/0	intergenic_region	GALNT13-RPRM	ENSBTAG00000005562-ENSBTAG00000021526
Chr02	42511011	G	A	0/1	0/0	0/0	intergenic_region	GALNT13-RPRM	ENSBTAG00000005562-ENSBTAG00000021526
Chr02	52903669	C	T	0/1	0/0	0/0	intergenic_region	GTDC1-ARHGAP15	ENSBTAG00000001132-ENSBTAG00000032289
Chr02	52903698	A	C	0/1	0/0	0/0	intergenic_region	GTDC1-ARHGAP15	ENSBTAG00000001132-ENSBTAG00000032289
Chr02	53166238	T	A	0/1	0/0	0/0	intron_variant	ARHGAP15	ENSBTAG00000032289
Chr02	64595173	G	T	0/1	0/0	0/0	intergenic_region	U6atac-NCKAP5	ENSBTAG00000043111-ENSBTAG00000005238
Chr02	69214422	G	T	0/1	0/0	0/0	intergenic_region	SNORA42-U6	ENSBTAG00000042773-ENSBTAG00000042265
Chr02	71588842	T	C	0/1	0/0	0/0	intergenic_region	DBI-TMEM37	ENSBTAG00000009517-ENSBTAG00000026825
Chr02	71588855	G	T	0/1	0/0	0/0	intergenic_region	DBI-TMEM37	ENSBTAG00000009517-ENSBTAG00000026825
Chr02	73928092	G	GA	0/1	0/0	0/0	intergenic_region	TSN-ENSBTAG00000026822	ENSBTAG00000006059-ENSBTAG00000026822
Chr02	73928161	GA	G	0/1	0/0	0/0	intergenic_region	TSN-ENSBTAG00000026822	ENSBTAG00000006059-ENSBTAG00000026822
Chr02	78272199	A	G	0/1	0/0	0/0	intergenic_region	CNTNAP5-SNORD75	ENSBTAG00000031898-ENSBTAG00000044835
Chr02	83231466	A	G	0/1	0/0	0/0	intergenic_region	ENSBTAG00000037816-ENSBTAG00000009976	ENSBTAG00000037816-ENSBTAG00000009976
Chr02	83231472	A	G	0/1	0/0	0/0	intergenic_region	ENSBTAG00000037816-ENSBTAG00000009976	ENSBTAG00000037816-ENSBTAG00000009976
Chr02	83231479	G	A	0/1	0/0	0/0	intergenic_region	ENSBTAG00000037816-ENSBTAG00000009976	ENSBTAG00000037816-ENSBTAG00000009976
Chr02	84297349	G	A	0/1	0/0	0/0	intergenic_region	ENSBTAG00000037816-ENSBTAG00000009976	ENSBTAG00000037816-ENSBTAG00000009976
Chr02	84337533	C	T	0/1	0/0	0/0	intergenic_region	ENSBTAG00000037816-ENSBTAG00000009976	ENSBTAG00000037816-ENSBTAG00000009976
Chr02	99220080	A	T	0/1	0/0	0/0	intergenic_region	CPS1-ENSBTAG00000012647	ENSBTAG00000016662-ENSBTAG00000012647
Chr02	106944522	G	C	0/1	0/0	0/0	upstream_gene_variant	CXCR2	ENSBTAG00000026753
Chr02	106944545	C	T	0/1	0/0	0/0	upstream_gene_variant	CXCR2	ENSBTAG00000026753
Chr02	106944546	T	G	0/1	0/0	0/0	upstream_gene_variant	CXCR2	ENSBTAG00000026753
Chr02	106944628	C	T	0/1	0/0	0/0	upstream_gene_variant	CXCR2	ENSBTAG00000026753
Chr02	109821807	G	A	0/1	0/0	0/0	intergenic_region	ENSBTAG00000037288-EPHA4	ENSBTAG00000037288-ENSBTAG00000010030
Chr02	109821808	G	A	0/1	0/0	0/0	intergenic_region	ENSBTAG00000037288-EPHA4	ENSBTAG00000037288-ENSBTAG00000010030
Chr02	119861893	A	G	0/1	0/0	0/0	intron_variant	ARMC9	ENSBTAG00000018502
Chr02	127087057	C	A	0/1	0/0	0/0	intergenic_region	ENSBTAG00000047382-RPS6KA1	ENSBTAG00000047382-ENSBTAG00000014447
Chr02	127875142	C	T	0/1	0/0	0/0	intergenic_region	SEPN1-MAN1C1	ENSBTAG00000021778-ENSBTAG00000003069
Chr02	127875170	T	C	0/1	0/0	0/0	intergenic_region	SEPN1-MAN1C1	ENSBTAG00000021778-ENSBTAG00000003069
Chr02	130382789	T	A	0/1	0/0	0/0	intron_variant	KDM1A	ENSBTAG00000009500
Chr03	1867205	A	G	0/1	0/0	0/0	intergenic_region	GPA33-MAEL	ENSBTAG00000009148-ENSBTAG00000016550
Chr03	2113697	T	C	0/1	0/0	0/0	intron_variant	POGK	ENSBTAG00000010775
Chr03	2113698	G	T	0/1	0/0	0/0	intron_variant	POGK	ENSBTAG00000010775
Chr03	5326807	A	G	0/1	0/0	0/0	intergenic_region	PBX1-ENSBTAG00000045987	ENSBTAG00000013801-ENSBTAG00000045987
Chr03	5326898	G	T	0/1	0/0	0/0	intergenic_region	PBX1-ENSBTAG00000045987	ENSBTAG00000013801-ENSBTAG00000045987
Chr03	19502159	G	A	0/1	0/0	0/0	upstream_gene_variant	RFX5	ENSBTAG00000017580
Chr03	33160491	G	C	0/1	0/0	0/0	intron_variant	SLC16A4	ENSBTAG00000015380
Chr03	37840357	C	G	0/1	0/0	0/0	intergenic_region	ENSBTAG00000031401-ENSBTAG00000015180	ENSBTAG00000031401-ENSBTAG00000015180
Chr03	43001778	C	G	0/1	0/0	0/0	intron_variant	CDC14A	ENSBTAG00000031439
Chr03	51539420	T	C	0/1	0/0	0/0	intergenic_region	ABHD7-BRDT	ENSBTAG00000005805-ENSBTAG00000003724
Chr03	51539461	A	T	0/1	0/0	0/0	intergenic_region	ABHD7-BRDT	ENSBTAG00000005805-ENSBTAG00000003724
Chr03	51539484	A	G	0/1	0/0	0/0	intergenic_region	ABHD7-BRDT	ENSBTAG00000005805-ENSBTAG00000003724
Chr03	61134786	T	C	0/1	0/0	0/0	intergenic_region	TTLL7-ENSBTAG00000031088	ENSBTAG00000003322-ENSBTAG00000031088
Chr03	69002489	T	G	0/1	0/0	0/0	intergenic_region	U1-U6	ENSBTAG00000029287-ENSBTAG00000043011
Chr03	74995244	A	T	0/1	0/0	0/0	intergenic_region	ENSBTAG00000044397-CTH	ENSBTAG00000044397-ENSBTAG00000014791
Chr03	78464417	A	G	0/1	0/0	0/0	intron_variant	IL23R	ENSBTAG00000014983
Chr03	79785518	G	A	0/1	0/0	0/0	intron_variant	MGC137454	ENSBTAG00000030852
Chr03	97594223	C	T	0/1	0/0	0/0	intergenic_region	ELAVL4-BEND5	ENSBTAG00000021046-ENSBTAG00000009209
Chr03	109725005	C	T	0/1	0/0	0/0	intergenic_region	GRIK3-CSF3R	ENSBTAG00000009269-ENSBTAG00000013334
Chr04	6314250	G	C	0/1	0/0	0/0	intergenic_region	VWC2-ABCA13	ENSBTAG00000044068-ENSBTAG00000003531
Chr04	7616987	A	T	0/1	0/0	0/0	intron_variant	SUN3	ENSBTAG00000008155
Chr04	72489129	G	T	0/1	0/0	0/0	upstream_gene_variant	STK31	ENSBTAG00000010609
Chr04	76324707	G	A	0/1	0/0	0/0	intergenic_region	TNS3-bta-mir-2420	ENSBTAG00000009655-ENSBTAG00000044867
Chr04	78869546	T	C	0/1	0/0	0/0	intergenic_region	C7orf25-ENSBTAG00000027525	ENSBTAG00000009472-ENSBTAG00000027525
Chr04	78869566	G	A	0/1	0/0	0/0	intergenic_region	C7orf25-ENSBTAG00000027525	ENSBTAG00000009472-ENSBTAG00000027525
Chr04	78869576	G	A	0/1	0/0	0/0	intergenic_region	C7orf25-ENSBTAG00000027525	ENSBTAG00000009472-ENSBTAG00000027525
Chr04	78869625	G	T	0/1	0/0	0/0	intergenic_region	C7orf25-ENSBTAG00000027525	ENSBTAG00000009472-ENSBTAG00000027525
Chr04	81025786	C	G	0/1	0/0	0/0	intron_variant	SUGCT	ENSBTAG00000032121
Chr04	81025908	A	T	0/1	0/0	0/0	intron_variant	SUGCT	ENSBTAG00000032121
Chr04	82037184	G	A	0/1	0/0	0/0	intergenic_region	YAE1D1-POU6F2	ENSBTAG00000001892-ENSBTAG00000013648
Chr04	85261288	T	C	0/1	0/0	0/0	intergenic_region	5S_rRNA-KCND2	ENSBTAG00000036476-ENSBTAG00000032077
Chr04	88720633	G	A	0/1	0/0	0/0	intron_variant	ASB15	ENSBTAG00000002151
Chr04	88720635	T	C	0/1	0/0	0/0	intron_variant	ASB15	ENSBTAG00000002151
Chr04	89292881	G	A	0/1	0/0	0/0	intergenic_region	ENSBTAG00000048008-U6	ENSBTAG00000048008-ENSBTAG00000042864
Chr04	97857708	T	G	0/1	0/0	0/0	intron_variant	EXOC4	ENSBTAG00000014112
Chr04	99698578	T	G	0/1	0/0	0/0	upstream_gene_variant	TMEM140	ENSBTAG00000001576
Chr04	99698587	A	G	0/1	0/0	0/0	upstream_gene_variant	TMEM140	ENSBTAG00000001576
Chr04	99698687	C	T	0/1	0/0	0/0	upstream_gene_variant	TMEM140	ENSBTAG00000001576
Chr05	3994553	A	T	0/1	0/0	0/0	intergenic_region	TRHDE-ATXN7L3B	ENSBTAG00000018575-ENSBTAG00000035083
Chr05	13232208	A	T	0/1	0/0	0/0	intergenic_region	SNORA18-ENSBTAG00000014765	ENSBTAG00000045764-ENSBTAG00000014765
Chr05	23677163	G	A	0/1	0/0	0/0	intergenic_region	CRADD-PLXNC1	ENSBTAG00000005107-ENSBTAG00000011245
Chr05	23677218	G	T	0/1	0/0	0/0	intergenic_region	CRADD-PLXNC1	ENSBTAG00000005107-ENSBTAG00000011245
Chr05	25190505	A	G	0/1	0/0	0/0	intergenic_region	7SK-METAP2	ENSBTAG00000043299-ENSBTAG00000019944
Chr05	29663871	A	T	0/1	0/0	0/0	intergenic_region	LARP4-FAM186A	ENSBTAG00000017164-ENSBTAG00000023546
Chr05	29663885	A	G	0/1	0/0	0/0	intergenic_region	LARP4-FAM186A	ENSBTAG00000017164-ENSBTAG00000023546
Chr05	41712516	C	T	0/1	0/0	0/0	intron_variant	ABCD2	ENSBTAG00000038043
Chr05	44259956	C	T	0/1	0/0	0/0	downstream_gene_variant	5S_rRNA	ENSBTAG00000045448
Chr05	45368667	C	T	0/1	0/0	0/0	intron_variant	RAP1B	ENSBTAG00000008967
Chr05	49385699	A	G	0/1	0/0	0/0	intergenic_region	RASSF3-5S_rRNA	ENSBTAG00000015646-ENSBTAG00000047273
Chr05	53317348	T	A	0/1	0/0	0/0	intergenic_region	ENSBTAG00000040344-SLC16A7	ENSBTAG00000040344-ENSBTAG00000021287
Chr05	62127186	T	G	0/1	0/0	0/0	intergenic_region	bta-mir-135a-2-ENSBTAG00000045919	ENSBTAG00000029917-ENSBTAG00000045919
Chr05	64247478	T	A	0/1	0/0	0/0	intergenic_region	ANKS1B-UHRF1BP1L	ENSBTAG00000013979-ENSBTAG00000006040
Chr05	64247479	A	G	0/1	0/0	0/0	intergenic_region	ANKS1B-UHRF1BP1L	ENSBTAG00000013979-ENSBTAG00000006040
Chr05	80794124	T	C	0/1	0/0	0/0	intergenic_region	FAR2-CCDC91	ENSBTAG00000011095-ENSBTAG00000012448
Chr05	82666984	A	T	0/1	0/0	0/0	intergenic_region	C12orf71-SMCO2	ENSBTAG00000002775-ENSBTAG00000030621
Chr05	82666994	C	T	0/1	0/0	0/0	intergenic_region	C12orf71-SMCO2	ENSBTAG00000002775-ENSBTAG00000030621
Chr05	82667003	A	G	0/1	0/0	0/0	intergenic_region	C12orf71-SMCO2	ENSBTAG00000002775-ENSBTAG00000030621
Chr05	82667014	G	A	0/1	0/0	0/0	intergenic_region	C12orf71-SMCO2	ENSBTAG00000002775-ENSBTAG00000030621
Chr05	85066523	A	T	0/1	0/0	0/0	intergenic_region	LMNTD1-ENSBTAG00000009778	ENSBTAG00000000749-ENSBTAG00000009778
Chr05	91680954	T	A	0/1	0/0	0/0	intergenic_region	PLEKHA5-CAPZA3	ENSBTAG00000017571-ENSBTAG00000013207
Chr05	97014939	T	A	0/1	0/0	0/0	intergenic_region	GRIN2B-EMP1	ENSBTAG00000000219-ENSBTAG00000036078
Chr05	106695815	A	T	0/1	0/0	0/0	intron_variant	CRACR2A	ENSBTAG00000018940
Chr06	579865	G	A	0/1	0/0	0/0	intergenic_region	ENSBTAG00000032764-MARCH1	ENSBTAG00000032764-ENSBTAG00000044082
Chr06	579890	T	G	0/1	0/0	0/0	intergenic_region	ENSBTAG00000032764-MARCH1	ENSBTAG00000032764-ENSBTAG00000044082
Chr06	8750461	A	T	0/1	0/0	0/0	intergenic_region	RPL39-5S_rRNA	ENSBTAG00000034844-ENSBTAG00000046578
Chr06	9378052	T	C	0/1	0/0	0/0	intergenic_region	ENSBTAG00000034849-TRAM1L1	ENSBTAG00000034849-ENSBTAG00000046440
Chr06	22884114	C	CA	0/1	0/0	0/0	intergenic_region	TACR3-CENPE	ENSBTAG00000016247-ENSBTAG00000009035
Chr06	29767718	A	G	0/1	0/0	0/0	intergenic_region	ENSBTAG00000015464-PDHA2	ENSBTAG00000015464-ENSBTAG00000026250
Chr06	32837710	T	C	0/1	0/0	0/0	intergenic_region	ENSBTAG00000046473-ENSBTAG00000047255	ENSBTAG00000046473-ENSBTAG00000047255
Chr06	32837741	G	C	0/1	0/0	0/0	intergenic_region	ENSBTAG00000046473-ENSBTAG00000047255	ENSBTAG00000046473-ENSBTAG00000047255
Chr06	32837767	T	C	0/1	0/0	0/0	intergenic_region	ENSBTAG00000046473-ENSBTAG00000047255	ENSBTAG00000046473-ENSBTAG00000047255
Chr06	32837769	C	G	0/1	0/0	0/0	intergenic_region	ENSBTAG00000046473-ENSBTAG00000047255	ENSBTAG00000046473-ENSBTAG00000047255
Chr06	36902783	TG	T	0/1	0/0	0/0	intergenic_region	SNCA-GPRIN3	ENSBTAG00000024957-ENSBTAG00000045966
Chr06	36902785	C	A	0/1	0/0	0/0	intergenic_region	SNCA-GPRIN3	ENSBTAG00000024957-ENSBTAG00000045966
Chr06	49917600	C	T	0/1	0/0	0/0	intergenic_region	ENSBTAG00000045570-5S_rRNA	ENSBTAG00000045570-ENSBTAG00000029625
Chr06	50041520	G	A	0/1	0/0	0/0	intergenic_region	ENSBTAG00000045570-5S_rRNA	ENSBTAG00000045570-ENSBTAG00000029625
Chr06	66176204	C	A	0/1	0/0	0/0	intergenic_region	U7-GABRG1	ENSBTAG00000047521-ENSBTAG00000012296
Chr06	87536041	A	T	0/1	0/0	0/0	intergenic_region	CABS1-ENSBTAG00000007816	ENSBTAG00000019849-ENSBTAG00000007816
Chr06	93604869	A	C	0/1	0/0	0/0	intron_variant	SEPT11	ENSBTAG00000021372
Chr06	98578741	A	C	0/1	0/0	0/0	intergenic_region	RASGEF1B-HNRPD	ENSBTAG00000006561-ENSBTAG00000013952
Chr06	98578743	C	T	0/1	0/0	0/0	intergenic_region	RASGEF1B-HNRPD	ENSBTAG00000006561-ENSBTAG00000013952
Chr06	100126307	C	T	0/1	0/0	0/0	intron_variant	AGPAT9	ENSBTAG00000017592
Chr06	102901943	C	A	0/1	0/0	0/0	intron_variant	MAPK10	ENSBTAG00000020048
Chr06	116989834	A	G	0/1	0/0	0/0	intron_variant	LDB2	ENSBTAG00000014058
Chr06	116989857	T	C	0/1	0/0	0/0	intron_variant	LDB2	ENSBTAG00000014058
Chr06	116989858	T	A	0/1	0/0	0/0	intron_variant	LDB2	ENSBTAG00000014058
Chr06	116989859	A	G	0/1	0/0	0/0	intron_variant	LDB2	ENSBTAG00000014058
Chr06	116989871	C	A	0/1	0/0	0/0	intron_variant	LDB2	ENSBTAG00000014058
Chr06	116989910	T	C	0/1	0/0	0/0	intron_variant	LDB2	ENSBTAG00000014058
Chr06	116989934	G	A	0/1	0/0	0/0	intron_variant	LDB2	ENSBTAG00000014058
Chr06	116989939	G	C	0/1	0/0	0/0	intron_variant	LDB2	ENSBTAG00000014058
Chr07	4588426	C	T	0/1	0/0	0/0	intron_variant	ELL	ENSBTAG00000003587
Chr07	4588445	G	A	0/1	0/0	0/0	intron_variant	ELL	ENSBTAG00000003587
Chr07	12883912	A	C	0/1	0/0	0/0	intron_variant	CC2D1A	ENSBTAG00000006068
Chr07	13393810	G	T	0/1	0/0	0/0	intron_variant	CACNA1A	ENSBTAG00000014828
Chr07	13393822	G	A	0/1	0/0	0/0	intron_variant	CACNA1A	ENSBTAG00000014828
Chr07	13393829	A	T	0/1	0/0	0/0	intron_variant	CACNA1A	ENSBTAG00000014828
Chr07	23885413	C	A	0/1	0/0	0/0	downstream_gene_variant	ACSL6	ENSBTAG00000019708
Chr07	45676151	G	T	0/1	0/0	0/0	intergenic_region	TCF3-ONECUT3	ENSBTAG00000008695-ENSBTAG00000047578
Chr07	54621965	C	T	0/1	0/0	0/0	downstream_gene_variant	PCDH1	ENSBTAG00000012518
Chr07	67196410	A	G	0/1	0/0	0/0	intergenic_region	GRIA1-FAM114A2	ENSBTAG00000005800-ENSBTAG00000017078
Chr07	67196456	TA	T	0/1	0/0	0/0	intergenic_region	GRIA1-FAM114A2	ENSBTAG00000005800-ENSBTAG00000017078
Chr07	67927118	G	T	0/1	0/0	0/0	intergenic_region	U6-LARP1	ENSBTAG00000044654-ENSBTAG00000008443
Chr07	94498762	G	A	0/1	0/0	0/0	intergenic_region	7SK-NR2F1	ENSBTAG00000042596-ENSBTAG00000017599
Chr07	95254314	A	G	0/1	0/0	0/0	intergenic_region	7SK-NR2F1	ENSBTAG00000042596-ENSBTAG00000017599
Chr08	25927367	C	T	0/1	0/0	0/0	intergenic_region	ADAMTSL1-ENSBTAG00000023143	ENSBTAG00000002997-ENSBTAG00000023143
Chr08	39402467	T	C	0/1	0/0	0/0	upstream_gene_variant	ENSBTAG00000044215	ENSBTAG00000044215
Chr08	39402471	C	T	0/1	0/0	0/0	upstream_gene_variant	ENSBTAG00000044215	ENSBTAG00000044215
Chr08	44823798	A	T	0/1	0/0	0/0	intron_variant	PGM5	ENSBTAG00000033190
Chr08	60503052	A	G	0/1	0/0	0/0	intergenic_region	ENSBTAG00000047237-ENSBTAG00000045900	ENSBTAG00000047237-ENSBTAG00000045900
Chr08	78333348	G	A	0/1	0/0	0/0	intron_variant	GKAP1	ENSBTAG00000023523
Chr08	90824557	C	T	0/1	0/0	0/0	intergenic_region	S1PR3-Vault	ENSBTAG00000011374-ENSBTAG00000045152
Chr08	100102882	C	A	0/1	0/0	0/0	intergenic_region	ENSBTAG00000025430-ACTL7B	ENSBTAG00000025430-ENSBTAG00000019467
Chr09	27308	A	T	0/1	0/0	0/0	intergenic_region	ENSBTAG00000047705	ENSBTAG00000047705
Chr09	521179	A	G	0/1	0/0	0/0	intergenic_region	PTP4A1-PHF3	ENSBTAG00000002275-ENSBTAG00000019139
Chr09	11929095	G	A	0/1	0/0	0/0	intron_variant	RIMS1	ENSBTAG00000020238
Chr09	16255314	T	G	0/1	0/0	0/0	intergenic_region	IMPG1-ENSBTAG00000016391	ENSBTAG00000021175-ENSBTAG00000016391
Chr09	17514856	A	T	0/1	0/0	0/0	intergenic_region	HTR1B-7SK	ENSBTAG00000037429-ENSBTAG00000043808
Chr09	34865098	C	T	0/1	0/0	0/0	intergenic_region	DSE-TSPYL1	ENSBTAG00000005205-ENSBTAG00000010885
Chr09	34865102	C	T	0/1	0/0	0/0	intergenic_region	DSE-TSPYL1	ENSBTAG00000005205-ENSBTAG00000010885
Chr09	34865170	G	A	0/1	0/0	0/0	intergenic_region	DSE-TSPYL1	ENSBTAG00000005205-ENSBTAG00000010885
Chr09	35922767	A	G	0/1	0/0	0/0	intergenic_region	FRK-HS3ST5	ENSBTAG00000020018-ENSBTAG00000000188
Chr09	35922776	G	A	0/1	0/0	0/0	intergenic_region	FRK-HS3ST5	ENSBTAG00000020018-ENSBTAG00000000188
Chr09	39394455	A	C	0/1	0/0	0/0	downstream_gene_variant	ENSBTAG00000039456	ENSBTAG00000039456
Chr09	39394481	T	C	0/1	0/0	0/0	downstream_gene_variant	ENSBTAG00000039456	ENSBTAG00000039456
Chr09	48092490	C	T	0/1	0/0	0/0	intergenic_region	SNORA2-GRIK2	ENSBTAG00000043068-ENSBTAG00000033153
Chr09	68439696	T	A	0/1	0/0	0/0	intron_variant	LAMA2	ENSBTAG00000010229
Chr09	70402078	C	T	0/1	0/0	0/0	intergenic_region	AKAP7-ARG1	ENSBTAG00000000240-ENSBTAG00000012403
Chr09	72319430	G	T	0/1	0/0	0/0	intergenic_region	RPS12-EYA4	ENSBTAG00000001360-ENSBTAG00000021970
Chr09	81701326	T	G	0/1	0/0	0/0	intron_variant	AIG1	ENSBTAG00000003496
Chr09	81701336	T	G	0/1	0/0	0/0	intron_variant	AIG1	ENSBTAG00000003496
Chr09	81701345	C	T	0/1	0/0	0/0	intron_variant	AIG1	ENSBTAG00000003496
Chr09	81701346	T	C	0/1	0/0	0/0	intron_variant	AIG1	ENSBTAG00000003496
Chr09	88691287	A	T	0/1	0/0	0/0	intergenic_region	IYD-PLEKHG1	ENSBTAG00000015935-ENSBTAG00000009679
Chr09	101732626	G	C	0/1	0/0	0/0	intergenic_region	ENSBTAG00000016421-U6	ENSBTAG00000016421-ENSBTAG00000042729
Chr09	101732699	C	T	0/1	0/0	0/0	intergenic_region	ENSBTAG00000016421-U6	ENSBTAG00000016421-ENSBTAG00000042729
Chr09	102196154	T	A	0/1	0/0	0/0	intergenic_region	ENSBTAG00000046733-U6	ENSBTAG00000046733-ENSBTAG00000044970
Chr10	4890859	T	G	0/1	0/0	0/0	intron_variant	C10H11ORF46	ENSBTAG00000039618
Chr10	4890866	G	T	0/1	0/0	0/0	intron_variant	C10H11ORF46	ENSBTAG00000039618
Chr10	12588905	G	A	0/1	0/0	0/0	upstream_gene_variant	DENND4A	ENSBTAG00000017095
Chr10	28369567	C	T	0/1	0/0	0/0	intron_variant	SLC12A6	ENSBTAG00000016236
Chr10	41131549	C	T	0/1	0/0	0/0	intergenic_region	MDGA2-ENSBTAG00000047222	ENSBTAG00000005697-ENSBTAG00000047222
Chr10	46803834	A	G	0/1	0/0	0/0	intron_variant	APH1B	ENSBTAG00000010641
Chr10	46803866	C	A	0/1	0/0	0/0	intron_variant	APH1B	ENSBTAG00000010641
Chr10	46803868	G	T	0/1	0/0	0/0	intron_variant	APH1B	ENSBTAG00000010641
Chr10	46803870	C	A	0/1	0/0	0/0	intron_variant	APH1B	ENSBTAG00000010641
Chr10	64316041	G	A	0/1	0/0	0/0	intergenic_region	5S_rRNA-SQRDL	ENSBTAG00000036982-ENSBTAG00000010365
Chr10	64316064	C	A	0/1	0/0	0/0	intergenic_region	5S_rRNA-SQRDL	ENSBTAG00000036982-ENSBTAG00000010365
Chr10	66173952	A	G	0/1	0/0	0/0	intergenic_region	U3-ENSBTAG00000044632	ENSBTAG00000044557-ENSBTAG00000044632
Chr10	66173960	A	G	0/1	0/0	0/0	intergenic_region	U3-ENSBTAG00000044632	ENSBTAG00000044557-ENSBTAG00000044632
Chr10	66173961	C	T	0/1	0/0	0/0	intergenic_region	U3-ENSBTAG00000044632	ENSBTAG00000044557-ENSBTAG00000044632
Chr10	66173965	C	T	0/1	0/0	0/0	intergenic_region	U3-ENSBTAG00000044632	ENSBTAG00000044557-ENSBTAG00000044632
Chr10	66173972	A	G	0/1	0/0	0/0	intergenic_region	U3-ENSBTAG00000044632	ENSBTAG00000044557-ENSBTAG00000044632
Chr10	72059438	C	T	0/1	0/0	0/0	intron_variant	CCDC175	ENSBTAG00000011448
Chr10	79767848	ACTCAGAAAGAAGTAATACTTCTTTCT	A	0/1	0/0	0/0	intron_variant	PLEKHH1	ENSBTAG00000018297
Chr10	98786414	CT	C	0/1	0/0	0/0	intergenic_region	FLRT2-ENSBTAG00000002900	ENSBTAG00000021393-ENSBTAG00000002900
Chr11	1335175	A	G	0/1	0/0	0/0	intron_variant	ACOXL	ENSBTAG00000004297
Chr11	10806809	G	A	0/1	0/0	0/0	intergenic_region	STAMBP-C2orf78	ENSBTAG00000009600-ENSBTAG00000039878
Chr11	16449295	T	A	0/1	0/0	0/0	intergenic_region	FAM98A-U7	ENSBTAG00000008548-ENSBTAG00000044993
Chr11	47117239	G	A	0/1	0/0	0/0	upstream_gene_variant	ENSBTAG00000003408	ENSBTAG00000003408
Chr11	56382421	G	T	0/1	0/0	0/0	intergenic_region	U6-REG3G	ENSBTAG00000044821-ENSBTAG00000007135
Chr11	56382433	G	C	0/1	0/0	0/0	intergenic_region	U6-REG3G	ENSBTAG00000044821-ENSBTAG00000007135
Chr11	73140912	A	C	0/1	0/0	0/0	intron_variant	EPT1	ENSBTAG00000007837
Chr11	73656148	G	T	0/1	0/0	0/0	intergenic_region	ASXL2-DTNB	ENSBTAG00000019983-ENSBTAG00000021072
Chr11	74311788	A	G	0/1	0/0	0/0	intergenic_region	EFR3B-DNAJC27	ENSBTAG00000007888-ENSBTAG00000018239
Chr11	74791097	A	G	0/1	0/0	0/0	intergenic_region	NCOA1-U3	ENSBTAG00000015007-ENSBTAG00000036858
Chr11	74791130	A	G	0/1	0/0	0/0	intergenic_region	NCOA1-U3	ENSBTAG00000015007-ENSBTAG00000036858
Chr11	79233242	A	T	0/1	0/0	0/0	intergenic_region	TTC32-OSR1	ENSBTAG00000015587-ENSBTAG00000008113
Chr11	90804972	A	T	0/1	0/0	0/0	intergenic_region	ENSBTAG00000040462-5S_rRNA	ENSBTAG00000040462-ENSBTAG00000037026
Chr11	100204740	A	AT	0/1	0/0	0/0	intergenic_region	PTGES-TOR1B	ENSBTAG00000019453-ENSBTAG00000002837
Chr11	100204748	G	A	0/1	0/0	0/0	intergenic_region	PTGES-TOR1B	ENSBTAG00000019453-ENSBTAG00000002837
Chr11	100204762	G	A	0/1	0/0	0/0	intergenic_region	PTGES-TOR1B	ENSBTAG00000019453-ENSBTAG00000002837
Chr12	13072210	T	A	0/1	0/0	0/0	intron_variant	EPSTI1	ENSBTAG00000019054
Chr12	13072215	C	T	0/1	0/0	0/0	intron_variant	EPSTI1	ENSBTAG00000019054
Chr12	28081270	A	T	0/1	0/0	0/0	intron_variant	KL	ENSBTAG00000013984
Chr12	28170449	G	A	0/1	0/0	0/0	intergenic_region	KL-PDS5B	ENSBTAG00000013984-ENSBTAG00000011597
Chr12	33622502	G	C	0/1	0/0	0/0	intergenic_region	5S_rRNA-ENSBTAG00000016116	ENSBTAG00000044965-ENSBTAG00000016116
Chr12	33622572	C	T	0/1	0/0	0/0	intergenic_region	5S_rRNA-ENSBTAG00000016116	ENSBTAG00000044965-ENSBTAG00000016116
Chr12	33622574	C	A	0/1	0/0	0/0	intergenic_region	5S_rRNA-ENSBTAG00000016116	ENSBTAG00000044965-ENSBTAG00000016116
Chr12	35232515	T	C	0/1	0/0	0/0	intergenic_region	SGCG-FGF9	ENSBTAG00000001865-ENSBTAG00000048237
Chr12	42316413	C	A	0/1	0/0	0/0	intergenic_region	ENSBTAG00000032979-KLHL1	ENSBTAG00000032979-ENSBTAG00000008647
Chr12	42755577	G	A	0/1	0/0	0/0	intergenic_region	ENSBTAG00000032979-KLHL1	ENSBTAG00000032979-ENSBTAG00000008647
Chr12	48654882	T	C	0/1	0/0	0/0	intergenic_region	U6-KLF12	ENSBTAG00000042943-ENSBTAG00000044007
Chr12	58734874	T	C	0/1	0/0	0/0	intergenic_region	ENSBTAG00000045992-ENSBTAG00000021503	ENSBTAG00000045992-ENSBTAG00000021503
Chr12	64891085	C	T	0/1	0/0	0/0	intergenic_region	U6-bta-mir-17	ENSBTAG00000047066-ENSBTAG00000029951
Chr12	73633353	G	A	0/1	0/0	0/0	intron_variant	ENSBTAG00000046041	ENSBTAG00000046041
Chr12	74114283	G	A	0/1	0/0	0/0	intergenic_region	ENSBTAG00000047764-ENSBTAG00000047360	ENSBTAG00000047764-ENSBTAG00000047360
Chr12	74114289	T	C	0/1	0/0	0/0	intergenic_region	ENSBTAG00000047764-ENSBTAG00000047360	ENSBTAG00000047764-ENSBTAG00000047360
Chr12	74114290	G	A	0/1	0/0	0/0	intergenic_region	ENSBTAG00000047764-ENSBTAG00000047360	ENSBTAG00000047764-ENSBTAG00000047360
Chr12	79988728	G	A	0/1	0/0	0/0	intergenic_region	DOCK9-UBAC2	ENSBTAG00000010395-ENSBTAG00000005682
Chr12	79988730	C	G	0/1	0/0	0/0	intergenic_region	DOCK9-UBAC2	ENSBTAG00000010395-ENSBTAG00000005682
Chr13	293209	G	A	0/1	0/0	0/0	intergenic_region	OR4S2-ENSBTAG00000024891	ENSBTAG00000024139-ENSBTAG00000024891
Chr13	12741721	G	T	0/1	0/0	0/0	intergenic_region	ECHDC3-USP6NL	ENSBTAG00000012377-ENSBTAG00000019488
Chr13	15166603	T	A	0/1	0/0	0/0	intergenic_region	U6-ENSBTAG00000045874	ENSBTAG00000045036-ENSBTAG00000045874
Chr13	22155768	A	C	0/1	0/0	0/0	intergenic_region	PLXDC2-NEBL	ENSBTAG00000009475-ENSBTAG00000013339
Chr13	23489997	G	A	0/1	0/0	0/0	intergenic_region	ENSBTAG00000025968-BMI1	ENSBTAG00000025968-ENSBTAG00000015584
Chr13	26880813	T	C	0/1	0/0	0/0	intron_variant	MYO3A	ENSBTAG00000002123
Chr13	27499362	T	C	0/1	0/0	0/0	intergenic_region	U6atac-OPTN	ENSBTAG00000042704-ENSBTAG00000016401
Chr13	34357912	T	G	0/1	0/0	0/0	intergenic_region	ZEB1-ZNF438	ENSBTAG00000020053-ENSBTAG00000016294
Chr13	36670358	T	TC	0/1	0/0	0/0	intron_variant	MPP7	ENSBTAG00000017354
Chr13	52475989	C	A	0/1	0/0	0/0	downstream_gene_variant	DDRGK1	ENSBTAG00000013753
Chr13	61558871	C	A	0/1	0/0	0/0	downstream_gene_variant	DEFB122A	ENSBTAG00000027384
Chr13	61558885	C	T	0/1	0/0	0/0	downstream_gene_variant	DEFB122A	ENSBTAG00000027384
Chr13	61558890	G	C	0/1	0/0	0/0	downstream_gene_variant	DEFB122A	ENSBTAG00000027384
Chr13	62314907	C	T	0/1	0/0	0/0	intron_variant	KIF3B	ENSBTAG00000003215
Chr13	62314910	A	T	0/1	0/0	0/0	intron_variant	KIF3B	ENSBTAG00000003215
Chr13	62314926	A	G	0/1	0/0	0/0	intron_variant	KIF3B	ENSBTAG00000003215
Chr13	73777955	C	T	0/1	0/0	0/0	upstream_gene_variant	ADA	ENSBTAG00000005280
Chr13	73777979	G	A	0/1	0/0	0/0	upstream_gene_variant	ADA	ENSBTAG00000005280
Chr13	73778006	T	C	0/1	0/0	0/0	upstream_gene_variant	ADA	ENSBTAG00000005280
Chr14	6983304	T	G	0/1	0/0	0/0	intergenic_region	ENSBTAG00000048078-SNORA25	ENSBTAG00000048078-ENSBTAG00000045100
Chr14	14512416	G	T	0/1	0/0	0/0	intergenic_region	MYC-bta-mir-2310	ENSBTAG00000008409-ENSBTAG00000045398
Chr14	17805140	C	G	0/1	0/0	0/0	upstream_gene_variant	ENSBTAG00000045178	ENSBTAG00000045178
Chr14	26950790	G	A	0/1	0/0	0/0	intergenic_region	TOX-CA8	ENSBTAG00000004954-ENSBTAG00000017529
Chr14	30025014	C	T	0/1	0/0	0/0	intergenic_region	YTHDF3-ENSBTAG00000046964	ENSBTAG00000018557-ENSBTAG00000046964
Chr14	30025022	C	T	0/1	0/0	0/0	intergenic_region	YTHDF3-ENSBTAG00000046964	ENSBTAG00000018557-ENSBTAG00000046964
Chr14	30025042	A	G	0/1	0/0	0/0	intergenic_region	YTHDF3-ENSBTAG00000046964	ENSBTAG00000018557-ENSBTAG00000046964
Chr14	30025049	T	G	0/1	0/0	0/0	intergenic_region	YTHDF3-ENSBTAG00000046964	ENSBTAG00000018557-ENSBTAG00000046964
Chr14	38691352	G	C	0/1	0/0	0/0	intergenic_region	ENSBTAG00000037470-RPL7	ENSBTAG00000037470-ENSBTAG00000020139
Chr14	48703559	T	G	0/1	0/0	0/0	intergenic_region	EXT1-MED30	ENSBTAG00000006209-ENSBTAG00000026254
Chr14	48703632	C	T	0/1	0/0	0/0	intergenic_region	EXT1-MED30	ENSBTAG00000006209-ENSBTAG00000026254
Chr14	70905118	C	T	0/1	0/0	0/0	intergenic_region	GDF6-SNORA70	ENSBTAG00000007687-ENSBTAG00000044846
Chr14	73392520	A	G	0/1	0/0	0/0	intergenic_region	FAM92A1-TRIQK	ENSBTAG00000013405-ENSBTAG00000047532
Chr14	74855043	G	A	0/1	0/0	0/0	intergenic_region	RUNX1T1-SLC26A7	ENSBTAG00000017339-ENSBTAG00000032301
Chr14	74855109	C	A	0/1	0/0	0/0	intergenic_region	RUNX1T1-SLC26A7	ENSBTAG00000017339-ENSBTAG00000032301
Chr14	82006011	G	T	0/1	0/0	0/0	intergenic_region	U6-SNX16	ENSBTAG00000043332-ENSBTAG00000019639
Chr15	1486831	T	C	0/1	0/0	0/0	intergenic_region	ENSBTAG00000046387-GPR83	ENSBTAG00000046387-ENSBTAG00000008923
Chr15	7579907	A	T	0/1	0/0	0/0	intergenic_region	ANGPTL5-TRPC6	ENSBTAG00000005308-ENSBTAG00000011227
Chr15	28732676	G	T	0/1	0/0	0/0	intergenic_region	DSCAML1-FXYD2	ENSBTAG00000016692-ENSBTAG00000009828
Chr15	30861865	G	C	0/1	0/0	0/0	intergenic_region	HVEC-ENSBTAG00000048149	ENSBTAG00000015939-ENSBTAG00000048149
Chr15	35741680	C	T	0/1	0/0	0/0	intergenic_region	NUCB2-ENSBTAG00000015244	ENSBTAG00000017468-ENSBTAG00000015244
Chr15	35741732	C	A	0/1	0/0	0/0	intergenic_region	NUCB2-ENSBTAG00000015244	ENSBTAG00000017468-ENSBTAG00000015244
Chr15	35741756	A	G	0/1	0/0	0/0	intergenic_region	NUCB2-ENSBTAG00000015244	ENSBTAG00000017468-ENSBTAG00000015244
Chr15	50693976	G	T	0/1	0/0	0/0	intergenic_region	OR51L1-ENSBTAG00000039134	ENSBTAG00000046627-ENSBTAG00000039134
Chr15	59528012	G	T	0/1	0/0	0/0	intron_variant	KIF18A	ENSBTAG00000002117
Chr15	59528021	A	G	0/1	0/0	0/0	intron_variant	KIF18A	ENSBTAG00000002117
Chr15	59528051	T	C	0/1	0/0	0/0	intron_variant	KIF18A	ENSBTAG00000002117
Chr15	59528057	A	C	0/1	0/0	0/0	intron_variant	KIF18A	ENSBTAG00000002117
Chr15	59650689	C	T	0/1	0/0	0/0	intron_variant	METTL15	ENSBTAG00000003361
Chr15	61901518	C	T	0/1	0/0	0/0	intergenic_region	ARL14EP-MPPED2	ENSBTAG00000012417-ENSBTAG00000020956
Chr15	61901526	C	A	0/1	0/0	0/0	intergenic_region	ARL14EP-MPPED2	ENSBTAG00000012417-ENSBTAG00000020956
Chr15	61981402	A	T	0/1	0/0	0/0	intron_variant	MPPED2	ENSBTAG00000020956
Chr15	61981446	G	A	0/1	0/0	0/0	intron_variant	MPPED2	ENSBTAG00000020956
Chr15	66100563	A	G	0/1	0/0	0/0	intergenic_region	EHF-APIP	ENSBTAG00000017150-ENSBTAG00000018257
Chr15	70144294	C	A	0/1	0/0	0/0	intergenic_region	U6-5S_rRNA	ENSBTAG00000042407-ENSBTAG00000029461
Chr15	70144295	G	T	0/1	0/0	0/0	intergenic_region	U6-5S_rRNA	ENSBTAG00000042407-ENSBTAG00000029461
Chr15	70144301	G	C	0/1	0/0	0/0	intergenic_region	U6-5S_rRNA	ENSBTAG00000042407-ENSBTAG00000029461
Chr15	70518746	CA	C	0/1	0/0	0/0	intergenic_region	U6-5S_rRNA	ENSBTAG00000042407-ENSBTAG00000029461
Chr15	84658639	G	T	0/1	0/0	0/0	intergenic_region	MS4A1-MS4A13	ENSBTAG00000004580-ENSBTAG00000030898
Chr15	84658641	G	T	0/1	0/0	0/0	intergenic_region	MS4A1-MS4A13	ENSBTAG00000004580-ENSBTAG00000030898
Chr15	84658652	A	G	0/1	0/0	0/0	intergenic_region	MS4A1-MS4A13	ENSBTAG00000004580-ENSBTAG00000030898
Chr15	84658658	T	A	0/1	0/0	0/0	intergenic_region	MS4A1-MS4A13	ENSBTAG00000004580-ENSBTAG00000030898
Chr16	24268715	G	C	0/1	0/0	0/0	intron_variant	BPNT1	ENSBTAG00000004064
Chr16	40133659	G	C	0/1	0/0	0/0	intron_variant	DNM3	ENSBTAG00000014319
Chr16	78698262	C	T	0/1	0/0	0/0	intergenic_region	DENND1B-LHX9	ENSBTAG00000037661-ENSBTAG00000013499
Chr17	9290799	G	A	0/1	0/0	0/0	intergenic_region	ENSBTAG00000045580-ENSBTAG00000046538	ENSBTAG00000045580-ENSBTAG00000046538
Chr17	19163008	A	G	0/1	0/0	0/0	intergenic_region	U6-ENSBTAG00000034089	ENSBTAG00000042152-ENSBTAG00000034089
Chr17	28633773	A	G	0/1	0/0	0/0	upstream_gene_variant	7SK	ENSBTAG00000043720
Chr17	28633774	G	A	0/1	0/0	0/0	upstream_gene_variant	7SK	ENSBTAG00000043720
Chr17	28633814	C	T	0/1	0/0	0/0	upstream_gene_variant	7SK	ENSBTAG00000043720
Chr17	32307483	G	A	0/1	0/0	0/0	intergenic_region	ENSBTAG00000005435-FAT4	ENSBTAG00000005435-ENSBTAG00000003345
Chr17	53490852	G	A	0/1	0/0	0/0	intergenic_region	SCARB1-NCOR2	ENSBTAG00000014269-ENSBTAG00000024603
Chr17	53490857	T	C	0/1	0/0	0/0	intergenic_region	SCARB1-NCOR2	ENSBTAG00000014269-ENSBTAG00000024603
Chr17	53490858	T	G	0/1	0/0	0/0	intergenic_region	SCARB1-NCOR2	ENSBTAG00000014269-ENSBTAG00000024603
Chr17	53490859	A	T	0/1	0/0	0/0	intergenic_region	SCARB1-NCOR2	ENSBTAG00000014269-ENSBTAG00000024603
Chr17	61727229	G	A	0/1	0/0	0/0	intergenic_region	U6-TBX3	ENSBTAG00000043390-ENSBTAG00000021706
Chr17	61727253	G	A	0/1	0/0	0/0	intergenic_region	U6-TBX3	ENSBTAG00000043390-ENSBTAG00000021706
Chr18	7437096	C	T	0/1	0/0	0/0	intron_variant	CDYL2	ENSBTAG00000017112
Chr18	9238155	T	C	0/1	0/0	0/0	intergenic_region	ENSBTAG00000046525-CDH13	ENSBTAG00000046525-ENSBTAG00000034373
Chr18	9238160	T	A	0/1	0/0	0/0	intergenic_region	ENSBTAG00000046525-CDH13	ENSBTAG00000046525-ENSBTAG00000034373
Chr18	10241813	C	T	0/1	0/0	0/0	intergenic_region	HSBP1-MLYCD	ENSBTAG00000024889-ENSBTAG00000004248
Chr18	11502993	C	A	0/1	0/0	0/0	intergenic_region	FAM92B-GSE1	ENSBTAG00000020836-ENSBTAG00000009918
Chr18	11503002	C	G	0/1	0/0	0/0	intergenic_region	FAM92B-GSE1	ENSBTAG00000020836-ENSBTAG00000009918
Chr18	11503008	G	A	0/1	0/0	0/0	intergenic_region	FAM92B-GSE1	ENSBTAG00000020836-ENSBTAG00000009918
Chr18	17383248	G	A	0/1	0/0	0/0	intergenic_region	N4BP1-CBLN1	ENSBTAG00000019938-ENSBTAG00000015194
Chr18	17383253	A	G	0/1	0/0	0/0	intergenic_region	N4BP1-CBLN1	ENSBTAG00000019938-ENSBTAG00000015194
Chr18	17383259	T	G	0/1	0/0	0/0	intergenic_region	N4BP1-CBLN1	ENSBTAG00000019938-ENSBTAG00000015194
Chr18	17383269	C	A	0/1	0/0	0/0	intergenic_region	N4BP1-CBLN1	ENSBTAG00000019938-ENSBTAG00000015194
Chr18	17383274	A	G	0/1	0/0	0/0	intergenic_region	N4BP1-CBLN1	ENSBTAG00000019938-ENSBTAG00000015194
Chr18	17383277	A	T	0/1	0/0	0/0	intergenic_region	N4BP1-CBLN1	ENSBTAG00000019938-ENSBTAG00000015194
Chr18	17383278	T	A	0/1	0/0	0/0	intergenic_region	N4BP1-CBLN1	ENSBTAG00000019938-ENSBTAG00000015194
Chr18	17383293	T	C	0/1	0/0	0/0	intergenic_region	N4BP1-CBLN1	ENSBTAG00000019938-ENSBTAG00000015194
Chr18	17383294	T	C	0/1	0/0	0/0	intergenic_region	N4BP1-CBLN1	ENSBTAG00000019938-ENSBTAG00000015194
Chr18	39636177	T	G	0/1	0/0	0/0	intergenic_region	TAT-CHST4	ENSBTAG00000002214-ENSBTAG00000016968
Chr18	39864520	T	A	0/1	0/0	0/0	intergenic_region	CALB2-CMTR2	ENSBTAG00000001075-ENSBTAG00000047367
Chr18	39864524	C	T	0/1	0/0	0/0	intergenic_region	CALB2-CMTR2	ENSBTAG00000001075-ENSBTAG00000047367
Chr18	39864542	G	A	0/1	0/0	0/0	intergenic_region	CALB2-CMTR2	ENSBTAG00000001075-ENSBTAG00000047367
Chr18	43273960	A	G	0/1	0/0	0/0	intron_variant	ANKRD27	ENSBTAG00000009305
Chr19	42116253	C	G	0/1	0/0	0/0	upstream_gene_variant	ENSBTAG00000001672	ENSBTAG00000001672
Chr19	44137200	A	G	0/1	0/0	0/0	intergenic_region	ETV4-MEOX1	ENSBTAG00000008333-ENSBTAG00000015751
Chr19	44137209	C	G	0/1	0/0	0/0	intergenic_region	ETV4-MEOX1	ENSBTAG00000008333-ENSBTAG00000015751
Chr19	44137241	A	G	0/1	0/0	0/0	intergenic_region	ETV4-MEOX1	ENSBTAG00000008333-ENSBTAG00000015751
Chr19	44137245	A	G	0/1	0/0	0/0	intergenic_region	ETV4-MEOX1	ENSBTAG00000008333-ENSBTAG00000015751
Chr19	44137279	A	G	0/1	0/0	0/0	intergenic_region	ETV4-MEOX1	ENSBTAG00000008333-ENSBTAG00000015751
Chr19	44137283	C	T	0/1	0/0	0/0	intergenic_region	ETV4-MEOX1	ENSBTAG00000008333-ENSBTAG00000015751
Chr19	46975562	A	G	0/1	0/0	0/0	intron_variant	INTB3	ENSBTAG00000009987
Chr19	46975576	T	G	0/1	0/0	0/0	intron_variant	INTB3	ENSBTAG00000009987
Chr19	51641608	G	A	0/1	0/0	0/0	upstream_gene_variant	P4HB	ENSBTAG00000006045
Chr19	51641655	C	A	0/1	0/0	0/0	upstream_gene_variant	P4HB	ENSBTAG00000006045
Chr19	51641663	T	A	0/1	0/0	0/0	upstream_gene_variant	P4HB	ENSBTAG00000006045
Chr19	60879398	C	T	0/1	0/0	0/0	intergenic_region	Y_RNA-KCNJ2	ENSBTAG00000043304-ENSBTAG00000008294
Chr19	61891561	C	T	0/1	0/0	0/0	intron_variant	ABCA5	ENSBTAG00000002747
Chr20	22607872	A	G	0/1	0/0	0/0	intergenic_region	MAP3K1-U6	ENSBTAG00000013790-ENSBTAG00000043083
Chr20	22607890	C	T	0/1	0/0	0/0	intergenic_region	MAP3K1-U6	ENSBTAG00000013790-ENSBTAG00000043083
Chr20	31029066	T	C	0/1	0/0	0/0	intergenic_region	U6-ENSBTAG00000033187	ENSBTAG00000042246-ENSBTAG00000033187
Chr20	34306993	C	G	0/1	0/0	0/0	intergenic_region	PTGER4-ENSBTAG00000046658	ENSBTAG00000014972-ENSBTAG00000046658
Chr20	36779171	C	T	0/1	0/0	0/0	intron_variant	WDR70	ENSBTAG00000033095
Chr20	36779216	G	T	0/1	0/0	0/0	intron_variant	WDR70	ENSBTAG00000033095
Chr20	37837013	C	G	0/1	0/0	0/0	intergenic_region	SLC1A3-RANBP3L	ENSBTAG00000018245-ENSBTAG00000008430
Chr20	37837022	G	C	0/1	0/0	0/0	intergenic_region	SLC1A3-RANBP3L	ENSBTAG00000018245-ENSBTAG00000008430
Chr20	55411755	T	A	0/1	0/0	0/0	intergenic_region	7SK-ENSBTAG00000012971	ENSBTAG00000045304-ENSBTAG00000012971
Chr20	55411756	G	T	0/1	0/0	0/0	intergenic_region	7SK-ENSBTAG00000012971	ENSBTAG00000045304-ENSBTAG00000012971
Chr20	58245932	G	T	0/1	0/0	0/0	intergenic_region	FBXL7-U6	ENSBTAG00000003219-ENSBTAG00000045215
Chr20	59101449	A	C	0/1	0/0	0/0	intergenic_region	TRIO-ENSBTAG00000039745	ENSBTAG00000005514-ENSBTAG00000039745
Chr20	59101453	T	G	0/1	0/0	0/0	intergenic_region	TRIO-ENSBTAG00000039745	ENSBTAG00000005514-ENSBTAG00000039745
Chr20	59101458	G	C	0/1	0/0	0/0	intergenic_region	TRIO-ENSBTAG00000039745	ENSBTAG00000005514-ENSBTAG00000039745
Chr20	59685393	C	T	0/1	0/0	0/0	intergenic_region	DNAH5-U6	ENSBTAG00000021972-ENSBTAG00000042965
Chr21	7774188	C	T	0/1	0/0	0/0	intron_variant	SYNM	ENSBTAG00000011752
Chr21	24010373	G	T	0/1	0/0	0/0	intergenic_region	ENSBTAG00000047366-MEX3B	ENSBTAG00000047366-ENSBTAG00000016630
Chr21	24010437	A	T	0/1	0/0	0/0	intergenic_region	ENSBTAG00000047366-MEX3B	ENSBTAG00000047366-ENSBTAG00000016630
Chr21	37049226	T	C	0/1	0/0	0/0	intergenic_region	bta-mir-2888-1-NOVA1	ENSBTAG00000048113-ENSBTAG00000002170
Chr21	37049255	A	G	0/1	0/0	0/0	intergenic_region	bta-mir-2888-1-NOVA1	ENSBTAG00000048113-ENSBTAG00000002170
Chr21	37049264	G	C	0/1	0/0	0/0	intergenic_region	bta-mir-2888-1-NOVA1	ENSBTAG00000048113-ENSBTAG00000002170
Chr21	37049289	G	C	0/1	0/0	0/0	intergenic_region	bta-mir-2888-1-NOVA1	ENSBTAG00000048113-ENSBTAG00000002170
Chr21	39156567	C	A	0/1	0/0	0/0	intergenic_region	ENSBTAG00000031558-ENSBTAG00000011113	ENSBTAG00000031558-ENSBTAG00000011113
Chr21	46890231	G	A	0/1	0/0	0/0	intergenic_region	BRMS1L-MBIP	ENSBTAG00000018400-ENSBTAG00000009941
Chr21	50043777	C	A	0/1	0/0	0/0	intergenic_region	FBXO33-ODC1	ENSBTAG00000006836-ENSBTAG00000017924
Chr22	4652275	G	A	0/1	0/0	0/0	intron_variant	RBMS3	ENSBTAG00000044062
Chr22	10149393	A	G	0/1	0/0	0/0	intergenic_region	U6-STAC	ENSBTAG00000042942-ENSBTAG00000006735
Chr22	10173292	C	G	0/1	0/0	0/0	intron_variant	STAC	ENSBTAG00000006735
Chr22	12048743	TC	T	0/1	0/0	0/0	intron_variant	SCN5A	ENSBTAG00000009155
Chr22	12048746	C	T	0/1	0/0	0/0	intron_variant	SCN5A	ENSBTAG00000009155
Chr22	33855106	T	A	0/1	0/0	0/0	intergenic_region	FAM19A1-SUCLG2	ENSBTAG00000019041-ENSBTAG00000009541
Chr22	51782410	T	G	0/1	0/0	0/0	intron_variant	NCKIPSD	ENSBTAG00000021850
Chr22	51782466	A	G	0/1	0/0	0/0	intron_variant	NCKIPSD	ENSBTAG00000021850
Chr23	9692580	A	C	0/1	0/0	0/0	intron_variant	ARMC12	ENSBTAG00000010877
Chr23	21976027	T	C	0/1	0/0	0/0	upstream_gene_variant	CENPQ	ENSBTAG00000020710
Chr23	21976028	T	A	0/1	0/0	0/0	upstream_gene_variant	CENPQ	ENSBTAG00000020710
Chr23	21976110	C	G	0/1	0/0	0/0	upstream_gene_variant	CENPQ	ENSBTAG00000020710
Chr23	47747034	T	A	0/1	0/0	0/0	intergenic_region	DSP-RIOK1	ENSBTAG00000015106-ENSBTAG00000013821
Chr23	47747057	C	G	0/1	0/0	0/0	intergenic_region	DSP-RIOK1	ENSBTAG00000015106-ENSBTAG00000013821
Chr23	47747115	A	T	0/1	0/0	0/0	intergenic_region	DSP-RIOK1	ENSBTAG00000015106-ENSBTAG00000013821
Chr24	5677993	C	T	0/1	0/0	0/0	intergenic_region	CBLN2-SOCS6	ENSBTAG00000005985-ENSBTAG00000017412
Chr24	5678013	G	A	0/1	0/0	0/0	intergenic_region	CBLN2-SOCS6	ENSBTAG00000005985-ENSBTAG00000017412
Chr24	9465493	C	T	0/1	0/0	0/0	intergenic_region	HIGD1D-DSEL	ENSBTAG00000034676-ENSBTAG00000037907
Chr24	11082246	G	A	0/1	0/0	0/0	downstream_gene_variant	CDH7	ENSBTAG00000014488
Chr24	26690787	A	G	0/1	0/0	0/0	intergenic_region	DSC3-U6	ENSBTAG00000015238-ENSBTAG00000044228
Chr24	42147828	T	C	0/1	0/0	0/0	intergenic_region	PPP4R1-RAB31	ENSBTAG00000009822-ENSBTAG00000046533
Chr24	42147829	G	A	0/1	0/0	0/0	intergenic_region	PPP4R1-RAB31	ENSBTAG00000009822-ENSBTAG00000046533
Chr24	50051488	C	T	0/1	0/0	0/0	intron_variant	MYO5B	ENSBTAG00000019455
Chr24	61085698	C	A	0/1	0/0	0/0	upstream_gene_variant	KIAA1468	ENSBTAG00000016666
Chr24	61085705	C	A	0/1	0/0	0/0	upstream_gene_variant	KIAA1468	ENSBTAG00000016666
Chr24	61329977	T	C	0/1	0/0	0/0	intergenic_region	TNFRSF11A-PHLPP1	ENSBTAG00000007569-ENSBTAG00000045832
Chr25	5587400	A	C	0/1	0/0	0/0	intergenic_region	U6-RBFOX1	ENSBTAG00000044570-ENSBTAG00000007210
Chr25	9402627	A	C	0/1	0/0	0/0	intergenic_region	EMP2-TEKT5	ENSBTAG00000007177-ENSBTAG00000017015
Chr25	10900429	C	T	0/1	0/0	0/0	intron_variant	SNX29	ENSBTAG00000026371
Chr25	17590592	C	G	0/1	0/0	0/0	downstream_gene_variant	IQCK	ENSBTAG00000044092
Chr25	18525133	A	G	0/1	0/0	0/0	intergenic_region	ACSM1-ACSM4	ENSBTAG00000001417-ENSBTAG00000046098
Chr25	23905493	T	C	0/1	0/0	0/0	intergenic_region	5S_rRNA-ENSBTAG00000046843	ENSBTAG00000036807-ENSBTAG00000046843
Chr25	24750960	T	G	0/1	0/0	0/0	intergenic_region	ENSBTAG00000046843-C25H16orf82	ENSBTAG00000046843-ENSBTAG00000020051
Chr25	24750967	C	T	0/1	0/0	0/0	intergenic_region	ENSBTAG00000046843-C25H16orf82	ENSBTAG00000046843-ENSBTAG00000020051
Chr25	37478446	G	T	0/1	0/0	0/0	intergenic_region	ENSBTAG00000040568-ATP5J2	ENSBTAG00000040568-ENSBTAG00000002094
Chr26	5287684	T	C	0/1	0/0	0/0	intron_variant	PCDH15	ENSBTAG00000045905
Chr26	5287825	G	T	0/1	0/0	0/0	intron_variant	PCDH15	ENSBTAG00000045905
Chr26	5287845	G	T	0/1	0/0	0/0	intron_variant	PCDH15	ENSBTAG00000045905
Chr26	9061050	G	A	0/1	0/0	0/0	intergenic_region	SGMS1-MINPP1	ENSBTAG00000011748-ENSBTAG00000005928
Chr26	17409940	T	A	0/1	0/0	0/0	intron_variant	BLNK	ENSBTAG00000021358
Chr26	17409942	A	T	0/1	0/0	0/0	intron_variant	BLNK	ENSBTAG00000021358
Chr26	17409978	G	A	0/1	0/0	0/0	intron_variant	BLNK	ENSBTAG00000021358
Chr26	41861956	C	A	0/1	0/0	0/0	missense_variant	FGFR2	ENSBTAG00000014064
Chr26	42862507	G	A	0/1	0/0	0/0	intergenic_region	SPADH2-SPADH1	ENSBTAG00000008029-ENSBTAG00000010796
Chr26	49314987	T	G	0/1	0/0	0/0	intergenic_region	MKI67-EBF3	ENSBTAG00000002444-ENSBTAG00000008272
Chr27	9251631	C	T	0/1	0/0	0/0	intergenic_region	U6-SNORD22	ENSBTAG00000043338-ENSBTAG00000042110
Chr27	9251646	C	A	0/1	0/0	0/0	intergenic_region	U6-SNORD22	ENSBTAG00000043338-ENSBTAG00000042110
Chr27	9251651	T	C	0/1	0/0	0/0	intergenic_region	U6-SNORD22	ENSBTAG00000043338-ENSBTAG00000042110
Chr27	18125041	A	T	0/1	0/0	0/0	intergenic_region	U6-FRG1	ENSBTAG00000045073-ENSBTAG00000007089
Chr27	20827947	C	G	0/1	0/0	0/0	intergenic_region	TUSC3-bta-mir-383	ENSBTAG00000009191-ENSBTAG00000029960
Chr27	32626847	A	T	0/1	0/0	0/0	intergenic_region	ENSBTAG00000033381-ZNF703	ENSBTAG00000033381-ENSBTAG00000013943
Chr27	34984364	G	T	0/1	0/0	0/0	intergenic_region	ENSBTAG00000033308-ZMAT4	ENSBTAG00000033308-ENSBTAG00000017420
Chr27	37089819	T	C	0/1	0/0	0/0	downstream_gene_variant	U6	ENSBTAG00000042119
Chr27	37089827	C	T	0/1	0/0	0/0	downstream_gene_variant	U6	ENSBTAG00000042119
Chr28	2227685	A	T	0/1	0/0	0/0	intergenic_region	RHOU-ENSBTAG00000036271	ENSBTAG00000018691-ENSBTAG00000036271
Chr28	3883248	G	A	0/1	0/0	0/0	intergenic_region	C1orf198-ENSBTAG00000045932	ENSBTAG00000023074-ENSBTAG00000045932
Chr28	3883322	T	C	0/1	0/0	0/0	intergenic_region	C1orf198-ENSBTAG00000045932	ENSBTAG00000023074-ENSBTAG00000045932
Chr28	3883331	G	T	0/1	0/0	0/0	intergenic_region	C1orf198-ENSBTAG00000045932	ENSBTAG00000023074-ENSBTAG00000045932
Chr28	3883334	A	T	0/1	0/0	0/0	intergenic_region	C1orf198-ENSBTAG00000045932	ENSBTAG00000023074-ENSBTAG00000045932
Chr28	12108476	A	G	0/1	0/0	0/0	intergenic_region	U6-CHRM3	ENSBTAG00000042244-ENSBTAG00000008059
Chr28	23177193	C	T	0/1	0/0	0/0	intron_variant	CTNNA3	ENSBTAG00000045699
Chr28	23697127	T	A	0/1	0/0	0/0	intron_variant	CTNNA3	ENSBTAG00000045699
Chr29	8190011	G	A	0/1	0/0	0/0	intergenic_region	ENSBTAG00000045996-TMEM135	ENSBTAG00000045996-ENSBTAG00000005482
Chr29	13547921	C	A	0/1	0/0	0/0	intergenic_region	ENSBTAG00000010970-ENSBTAG00000022427	ENSBTAG00000010970-ENSBTAG00000022427
Chr29	16185267	C	T	0/1	0/0	0/0	intergenic_region	U6-bta-mir-708	ENSBTAG00000042715-ENSBTAG00000036438
Chr29	16576297	T	C	0/1	0/0	0/0	intergenic_region	U6-bta-mir-708	ENSBTAG00000042715-ENSBTAG00000036438
Chr29	20247392	C	T	0/1	0/0	0/0	intergenic_region	ENSBTAG00000034536-MGC157332	ENSBTAG00000034536-ENSBTAG00000001043
Chr29	26994969	C	T	0/1	0/0	0/0	intergenic_region	ENSBTAG00000046459-OR10G6	ENSBTAG00000046459-ENSBTAG00000033508
Chr29	32026062	C	T	0/1	0/0	0/0	intergenic_region	ENSBTAG00000047210-ETS1	ENSBTAG00000047210-ENSBTAG00000002341
Chr29	32026076	A	G	0/1	0/0	0/0	intergenic_region	ENSBTAG00000047210-ETS1	ENSBTAG00000047210-ENSBTAG00000002341
ChrX	773731	A	C	0/1	0/0	0/0	intergenic_region	SLC6A14-AT2	ENSBTAG00000000185-ENSBTAG00000040386
ChrX	8353951	C	A	0/1	0/0	0/0	intron_variant	TENM1	ENSBTAG00000018819
ChrX	8353957	A	C	0/1	0/0	0/0	intron_variant	TENM1	ENSBTAG00000018819
ChrX	8353961	C	G	0/1	0/0	0/0	intron_variant	TENM1	ENSBTAG00000018819
ChrX	8353969	A	C	0/1	0/0	0/0	intron_variant	TENM1	ENSBTAG00000018819
ChrX	8844856	GA	G	0/1	0/0	0/0	intron_variant	TENM1	ENSBTAG00000018819
ChrX	11691980	T	A	0/1	0/0	0/0	intergenic_region	7SK-MORF4L1	ENSBTAG00000043523-ENSBTAG00000048188
ChrX	34222938	T	G	0/1	0/0	0/0	intergenic_region	VMA21-U6	ENSBTAG00000006296-ENSBTAG00000042556
ChrX	43526473	C	A	0/1	0/0	0/0	intergenic_region	ENSBTAG00000001911-U6	ENSBTAG00000001911-ENSBTAG00000046895
ChrX	62367658	A	G	0/1	0/0	0/0	upstream_gene_variant	GUCY2F	ENSBTAG00000026003
ChrX	62367767	T	G	0/1	0/0	0/0	upstream_gene_variant	GUCY2F	ENSBTAG00000026003
ChrX	62367778	G	A	0/1	0/0	0/0	upstream_gene_variant	GUCY2F	ENSBTAG00000026003
ChrX	65717189	C	A	0/1	0/0	0/0	intergenic_region	TRPC5-U6	ENSBTAG00000010065-ENSBTAG00000045340
ChrX	72846089	G	A	0/1	0/0	0/0	intergenic_region	DACH2-U6	ENSBTAG00000044037-ENSBTAG00000043127
ChrX	95190650	T	A	0/1	0/0	0/0	intergenic_region	ENSBTAG00000047547-ENSBTAG00000046531	ENSBTAG00000047547-ENSBTAG00000046531
ChrX	105804595	A	G	0/1	0/0	0/0	intergenic_region	MAOA-ENSBTAG00000037883	ENSBTAG00000016206-ENSBTAG00000037883
ChrX	125135647	T	C	0/1	0/0	0/0	intergenic_region	ENSBTAG00000018583-ENSBTAG00000032307	ENSBTAG00000018583-ENSBTAG00000032307
ChrX	134181700	T	C	0/1	0/0	0/0	intergenic_region	CTPS2-ENSBTAG00000000929	ENSBTAG00000017017-ENSBTAG00000000929
ChrX	134626986	C	G	0/1	0/0	0/0	intron_variant	GRPR	ENSBTAG00000007092
ChrX	136373366	T	G	0/1	0/0	0/0	intergenic_region	U6-GEMIN8	ENSBTAG00000046613-ENSBTAG00000010289
